# Supplementary material for: First Steps into the Wild – Exploration Behavior of European Bison after the First Reintroduction in Western Europe
Source: PLoS One. 2015 Nov 25;10(11):e0143046. doi: 10.1371/journal.pone.0143046 (PMC4659542; doi:10.1371/journal.pone.0143046)
Supplement: S3 Table — For each record the timestamp (UTC), Gauss-Krueger coordinates (EPSG 31467), the animal ID, the dilution and the day after release is given. (CSV) [file pone.0143046.s003.csv]

Timestamp UTC	Gauss-Krueger East X	Gauss-Krueger North Y	Animal_ID	Dilution	Days after release
05.05.2013 04:20:18	3458128.0	5663139.0	Egnar	4.8	24
05.05.2013 05:20:10	3457872.4	5663283.4	Egnar	3.8	24
05.05.2013 06:21:08	3457876.9	5663270.7	Egnar	2.8	24
05.05.2013 07:20:17	3457884.6	5663272.4	Egnar	4.0	24
05.05.2013 08:20:06	3457882.4	5663268.9	Egnar	3.8	24
05.05.2013 09:20:27	3457900.8	5663263.4	Egnar	6.0	24
05.05.2013 10:20:43	3457882.0	5663274.7	Egnar	2.2	24
05.05.2013 18:20:44	3458104.3	5662033.5	Egnar	2.2	24
05.05.2013 19:21:10	3458140.3	5662080.2	Egnar	0.0	24
05.05.2013 20:20:33	3458121.0	5662282.3	Egnar	2.6	24
05.05.2013 21:20:42	3458110.2	5662470.5	Egnar	2.8	24
05.05.2013 22:20:44	3458124.5	5662480.1	Egnar	2.6	24
05.05.2013 23:20:15	3458136.0	5662470.8	Egnar	3.2	24
06.05.2013 00:20:16	3458110.3	5662786.3	Egnar	2.8	25
06.05.2013 01:20:26	3458149.9	5663022.6	Egnar	6.0	25
06.05.2013 02:20:43	3458155.5	5663024.8	Egnar	2.0	25
06.05.2013 03:20:15	3458164.3	5663048.5	Egnar	2.4	25
06.05.2013 04:20:44	3457976.9	5663039.6	Egnar	4.2	25
06.05.2013 05:20:18	3457932.8	5663218.1	Egnar	2.8	25
06.05.2013 06:20:28	3457894.4	5663234.6	Egnar	3.6	25
06.05.2013 07:20:44	3457924.4	5663198.5	Egnar	2.8	25
08.05.2013 02:20:44	3458374.6	5663485.1	Egnar	2.8	27
08.05.2013 03:20:14	3458366.2	5663465.3	Egnar	8.2	27
08.05.2013 04:20:47	3458006.3	5663154.6	Egnar	2.6	27
08.05.2013 05:20:21	3457984.8	5663155.2	Egnar	2.6	27
08.05.2013 06:20:42	3457933.9	5663172.6	Egnar	3.0	27
08.05.2013 07:20:44	3457928.4	5663149.6	Egnar	2.4	27
08.05.2013 08:20:17	3457917.0	5663169.2	Egnar	2.4	27
08.05.2013 23:20:10	3458112.5	5662457.3	Egnar	2.8	27
09.05.2013 00:20:12	3458133.6	5662494.4	Egnar	2.8	28
09.05.2013 01:20:26	3458094.2	5662970.8	Egnar	6.4	28
09.05.2013 02:20:43	3458109.8	5662972.2	Egnar	1.8	28
09.05.2013 03:20:11	3458125.0	5663005.5	Egnar	4.0	28
09.05.2013 04:20:39	3458138.1	5662694.3	Egnar	8.0	28
09.05.2013 05:20:44	3458496.4	5662721.3	Egnar	2.6	28
09.05.2013 20:20:45	3457961.0	5662903.3	Egnar	4.0	28
09.05.2013 21:20:32	3457952.3	5662894.2	Egnar	3.4	28
09.05.2013 22:21:34	3457966.2	5662884.5	Egnar	11.2	28
09.05.2013 23:20:44	3457971.0	5662728.2	Egnar	2.4	28
10.05.2013 00:20:43	3457955.5	5662732.9	Egnar	5.0	29
10.05.2013 01:21:27	3457973.3	5662715.3	Egnar	3.2	29
10.05.2013 02:20:43	3457976.3	5662876.5	Egnar	3.0	29
10.05.2013 03:20:10	3458178.6	5663083.3	Egnar	4.0	29
10.05.2013 04:20:44	3458198.1	5663119.6	Egnar	2.0	29
10.05.2013 05:20:18	3457917.2	5663138.3	Egnar	2.0	29
10.05.2013 06:20:11	3457906.4	5663140.3	Egnar	5.0	29
10.05.2013 07:20:44	3457916.2	5663136.1	Egnar	2.6	29
10.05.2013 08:20:18	3457860.2	5663133.6	Egnar	2.8	29
10.05.2013 09:20:39	3458048.4	5663266.2	Egnar	2.2	29
12.05.2013 11:20:56	3456552.8	5663506.9	Egnar	0.0	31
12.05.2013 12:20:32	3456586.0	5663317.0	Egnar	0.0	31
12.05.2013 13:20:44	3456574.0	5663606.2	Egnar	3.0	31
12.05.2013 14:20:39	3456659.7	5663679.9	Egnar	2.0	31
12.05.2013 15:20:44	3456779.6	5663642.1	Egnar	2.2	31
12.05.2013 16:20:45	3456841.9	5663587.6	Egnar	1.8	31
12.05.2013 17:20:14	3456776.5	5663507.5	Egnar	2.2	31
16.05.2013 00:21:12	3458492.3	5663527.2	Egnar	6.4	35
16.05.2013 01:20:16	3458440.0	5663475.1	Egnar	5.0	35
16.05.2013 02:21:36	3458392.8	5663512.7	Egnar	8.6	35
16.05.2013 03:20:37	3458397.0	5663518.0	Egnar	12.4	35
16.05.2013 04:20:15	3458136.3	5663808.0	Egnar	4.0	35
16.05.2013 05:21:14	3457973.1	5663985.5	Egnar	0.0	35
16.05.2013 06:21:32	3457971.2	5663981.7	Egnar	0.0	35
16.05.2013 07:21:49	3458046.7	5663944.0	Egnar	8.2	35
16.05.2013 09:20:56	3458017.9	5663990.2	Egnar	0.0	35
16.05.2013 11:23:02	3458197.8	5663534.9	Egnar	12.4	35
16.05.2013 12:20:58	3458211.2	5663539.9	Egnar	10.2	35
16.05.2013 13:21:48	3458297.5	5663318.7	Egnar	0.0	35
16.05.2013 18:22:14	3458054.3	5663425.6	Egnar	2.2	35
16.05.2013 19:20:39	3458070.7	5663387.1	Egnar	3.0	35
16.05.2013 20:22:16	3458036.1	5663370.1	Egnar	0.0	35
16.05.2013 21:23:00	3458038.3	5663396.2	Egnar	0.0	35
16.05.2013 22:20:48	3458052.3	5663413.1	Egnar	3.2	35
16.05.2013 23:20:32	3458058.7	5663405.7	Egnar	9.0	35
17.05.2013 02:20:46	3458119.2	5663326.2	Egnar	7.6	36
17.05.2013 03:20:37	3458232.8	5663382.9	Egnar	9.6	36
17.05.2013 04:20:41	3458069.3	5663273.5	Egnar	6.8	36
17.05.2013 05:20:50	3457870.2	5663247.5	Egnar	7.8	36
17.05.2013 06:21:14	3457897.1	5663242.8	Egnar	3.0	36
17.05.2013 07:21:44	3457931.4	5663165.0	Egnar	3.8	36
17.05.2013 08:20:23	3457885.3	5663251.8	Egnar	3.2	36
17.05.2013 09:21:14	3457915.6	5663244.0	Egnar	2.6	36
17.05.2013 11:20:43	3457034.1	5662896.9	Egnar	4.4	36
17.05.2013 12:20:44	3456991.8	5663395.8	Egnar	3.8	36
17.05.2013 13:20:33	3456808.7	5663823.8	Egnar	0.0	36
17.05.2013 14:20:43	3456836.6	5663486.5	Egnar	1.8	36
17.05.2013 15:20:16	3456858.9	5663473.5	Egnar	3.6	36
17.05.2013 16:20:32	3457036.1	5663506.0	Egnar	0.0	36
18.05.2013 14:20:37	3456981.3	5662842.4	Egnar	2.8	37
18.05.2013 15:21:06	3457037.2	5663007.8	Egnar	6.6	37
18.05.2013 16:20:44	3457032.9	5662897.2	Egnar	2.4	37
18.05.2013 17:20:15	3457107.2	5662983.8	Egnar	2.8	37
18.05.2013 18:21:03	3458092.7	5662213.8	Egnar	0.0	37
18.05.2013 19:20:49	3458102.9	5662526.2	Egnar	0.0	37
18.05.2013 20:20:43	3458132.3	5662948.9	Egnar	2.0	37
18.05.2013 21:20:44	3458130.6	5662947.7	Egnar	2.8	37
18.05.2013 22:20:13	3458145.0	5663031.4	Egnar	3.4	37
18.05.2013 23:20:14	3458145.0	5663031.4	Egnar	2.8	37
19.05.2013 00:20:46	3458146.3	5663031.6	Egnar	1.8	38
19.05.2013 01:20:12	3458144.8	5663031.9	Egnar	1.8	38
19.05.2013 02:20:16	3458152.3	5663042.0	Egnar	1.8	38
19.05.2013 03:20:44	3458130.0	5663040.3	Egnar	1.8	38
19.05.2013 04:20:18	3457891.1	5663237.7	Egnar	2.0	38
19.05.2013 05:20:08	3457910.1	5663254.5	Egnar	1.6	38
19.05.2013 06:21:02	3457909.2	5663238.6	Egnar	6.2	38
19.05.2013 07:20:06	3457883.3	5663255.3	Egnar	3.6	38
19.05.2013 08:20:25	3457789.2	5663379.7	Egnar	3.4	38
19.05.2013 09:21:08	3457889.9	5663298.8	Egnar	5.0	38
19.05.2013 10:20:44	3457910.6	5663244.9	Egnar	6.6	38
19.05.2013 11:20:14	3457907.0	5663250.5	Egnar	9.0	38
19.05.2013 12:20:44	3457052.8	5663011.7	Egnar	3.6	38
19.05.2013 13:20:26	3457081.8	5663414.6	Egnar	3.0	38
19.05.2013 14:21:10	3456966.4	5663344.0	Egnar	1.8	38
19.05.2013 15:20:44	3456972.1	5663358.8	Egnar	3.4	38
19.05.2013 16:20:44	3456905.4	5663669.5	Egnar	2.0	38
19.05.2013 17:20:13	3456806.8	5663384.1	Egnar	1.8	38
21.05.2013 12:20:44	3457002.5	5662898.9	Egnar	1.8	40
21.05.2013 13:20:10	3457051.6	5663003.8	Egnar	2.0	40
21.05.2013 14:20:52	3456850.1	5662862.0	Egnar	0.0	40
21.05.2013 15:20:58	3456783.5	5662969.8	Egnar	0.0	40
21.05.2013 16:20:44	3456691.4	5663086.3	Egnar	2.4	40
21.05.2013 17:20:33	3456840.1	5663032.5	Egnar	3.0	40
21.05.2013 18:20:09	3456884.1	5662977.0	Egnar	5.8	40
22.05.2013 09:20:44	3458034.6	5662564.3	Egnar	3.6	41
22.05.2013 10:20:18	3458007.1	5662749.6	Egnar	3.4	41
22.05.2013 11:20:21	3457930.8	5662836.2	Egnar	7.4	41
22.05.2013 12:21:08	3457911.4	5662813.1	Egnar	2.2	41
22.05.2013 13:20:18	3457912.7	5662819.7	Egnar	1.8	41
22.05.2013 14:20:44	3457979.8	5662954.1	Egnar	1.8	41
22.05.2013 15:20:45	3457863.9	5663225.8	Egnar	3.2	41
22.05.2013 16:20:38	3458061.4	5663385.1	Egnar	2.2	41
22.05.2013 19:21:08	3458091.8	5663399.4	Egnar	2.6	41
22.05.2013 20:20:44	3458060.3	5663366.9	Egnar	3.0	41
22.05.2013 21:20:26	3458052.5	5663369.9	Egnar	0.0	41
22.05.2013 22:20:15	3458072.5	5663387.9	Egnar	2.6	41
22.05.2013 23:20:24	3458026.4	5663390.0	Egnar	1.8	41
23.05.2013 00:20:36	3458049.8	5663377.3	Egnar	2.4	42
23.05.2013 01:20:44	3458092.2	5663398.1	Egnar	1.6	42
23.05.2013 02:20:16	3458093.4	5663402.4	Egnar	2.4	42
23.05.2013 03:20:38	3458169.5	5663387.2	Egnar	4.0	42
23.05.2013 04:20:14	3458167.7	5663367.0	Egnar	3.0	42
23.05.2013 05:20:44	3458051.5	5663296.5	Egnar	4.4	42
23.05.2013 06:20:44	3457909.2	5663217.0	Egnar	2.6	42
23.05.2013 07:20:22	3457907.1	5663241.4	Egnar	2.8	42
23.05.2013 08:20:25	3457894.2	5663252.7	Egnar	3.0	42
23.05.2013 09:20:43	3457905.0	5663227.0	Egnar	3.6	42
23.05.2013 10:20:18	3458068.9	5663382.3	Egnar	5.0	42
23.05.2013 11:20:17	3458033.8	5663370.5	Egnar	6.6	42
23.05.2013 12:21:14	3458013.8	5663383.8	Egnar	2.2	42
24.05.2013 03:20:15	3458081.3	5663006.7	Egnar	3.8	43
24.05.2013 04:20:16	3457959.7	5663051.6	Egnar	3.0	43
24.05.2013 05:20:44	3457928.3	5663153.0	Egnar	2.4	43
24.05.2013 06:21:05	3457936.3	5663145.4	Egnar	2.4	43
24.05.2013 07:20:18	3457924.9	5663159.4	Egnar	2.4	43
24.05.2013 08:20:28	3457933.2	5663137.8	Egnar	3.0	43
24.05.2013 09:20:44	3457919.3	5663174.4	Egnar	1.4	43
24.05.2013 10:20:16	3458053.3	5663295.4	Egnar	2.0	43
24.05.2013 11:20:06	3458088.2	5663392.3	Egnar	2.6	43
24.05.2013 12:20:43	3458102.1	5663445.0	Egnar	2.6	43
24.05.2013 13:20:39	3458173.0	5663445.4	Egnar	5.0	43
24.05.2013 14:21:02	3458187.8	5663422.9	Egnar	2.2	43
24.05.2013 15:20:44	3458068.9	5663409.3	Egnar	3.0	43
24.05.2013 16:20:35	3458034.8	5663361.8	Egnar	3.0	43
24.05.2013 17:20:44	3458082.9	5663398.6	Egnar	1.6	43
24.05.2013 18:20:33	3457604.9	5664223.1	Egnar	3.6	43
24.05.2013 19:20:44	3457409.4	5663956.8	Egnar	3.8	43
24.05.2013 20:21:05	3456915.1	5664633.6	Egnar	2.6	43
24.05.2013 21:20:06	3456751.0	5664327.1	Egnar	7.2	43
24.05.2013 22:20:10	3456701.8	5664394.2	Egnar	5.2	43
24.05.2013 23:20:44	3456725.9	5664415.3	Egnar	2.0	43
25.05.2013 00:20:36	3456763.0	5664504.5	Egnar	2.6	44
25.05.2013 01:20:44	3456757.1	5664533.8	Egnar	1.8	44
25.05.2013 02:20:14	3456698.1	5664566.6	Egnar	2.4	44
25.05.2013 03:20:44	3456711.8	5664565.5	Egnar	2.2	44
25.05.2013 04:20:14	3456840.3	5664525.5	Egnar	2.4	44
25.05.2013 05:20:42	3456713.7	5664267.3	Egnar	3.0	44
25.05.2013 06:20:05	3456624.3	5664401.2	Egnar	3.8	44
25.05.2013 07:20:19	3456627.1	5664411.7	Egnar	6.8	44
25.05.2013 08:21:35	3456635.8	5664406.7	Egnar	6.0	44
25.05.2013 09:20:13	3456726.6	5664255.8	Egnar	6.8	44
25.05.2013 10:20:44	3456671.3	5664141.8	Egnar	2.0	44
25.05.2013 11:20:28	3456696.4	5664128.6	Egnar	3.4	44
25.05.2013 12:20:44	3456696.3	5664134.1	Egnar	2.2	44
25.05.2013 13:20:42	3456601.0	5664065.6	Egnar	5.2	44
25.05.2013 21:20:09	3455500.1	5665035.6	Egnar	3.8	44
25.05.2013 22:20:23	3456056.0	5664550.8	Egnar	2.0	44
25.05.2013 23:22:14	3456679.8	5664651.6	Egnar	4.4	44
26.05.2013 00:20:17	3456602.0	5664061.6	Egnar	4.6	45
26.05.2013 01:20:44	3456605.3	5664071.1	Egnar	1.8	45
26.05.2013 02:20:44	3456604.3	5664071.7	Egnar	3.0	45
26.05.2013 03:20:12	3456605.0	5664062.9	Egnar	2.4	45
26.05.2013 18:21:05	3455794.4	5664787.6	Egnar	0.0	45
26.05.2013 19:20:44	3456477.2	5663982.1	Egnar	1.8	45
26.05.2013 20:20:42	3456563.0	5664102.7	Egnar	2.4	45
26.05.2013 21:20:14	3456572.8	5664105.4	Egnar	3.8	45
26.05.2013 22:20:46	3456579.5	5664111.8	Egnar	3.4	45
26.05.2013 23:20:19	3456581.2	5664106.8	Egnar	5.6	45
27.05.2013 00:20:44	3456459.8	5663854.7	Egnar	3.2	46
27.05.2013 01:20:44	3456469.8	5663890.2	Egnar	2.2	46
27.05.2013 02:20:43	3456467.2	5663891.4	Egnar	1.6	46
27.05.2013 03:20:13	3456128.0	5663796.4	Egnar	2.2	46
27.05.2013 04:20:21	3455829.0	5663147.5	Egnar	0.0	46
27.05.2013 05:21:05	3455373.7	5663558.7	Egnar	4.2	46
27.05.2013 06:20:18	3456052.2	5663359.2	Egnar	8.0	46
27.05.2013 07:20:51	3455272.3	5663853.1	Egnar	3.0	46
27.05.2013 08:20:44	3455193.1	5663969.6	Egnar	2.0	46
27.05.2013 09:20:16	3455169.8	5663964.3	Egnar	4.4	46
27.05.2013 10:21:08	3455235.6	5663945.3	Egnar	3.0	46
27.05.2013 11:20:29	3454794.0	5664071.3	Egnar	0.0	46
27.05.2013 12:21:14	3455091.8	5663631.3	Egnar	5.4	46
27.05.2013 13:20:52	3455327.1	5663537.6	Egnar	0.0	46
27.05.2013 14:20:44	3456164.2	5663435.6	Egnar	2.4	46
27.05.2013 15:20:44	3456337.0	5663661.7	Egnar	2.8	46
27.05.2013 16:20:44	3456358.1	5663732.6	Egnar	2.2	46
27.05.2013 17:20:10	3456833.2	5663302.5	Egnar	3.4	46
27.05.2013 18:20:44	3456527.0	5663920.1	Egnar	2.4	46
27.05.2013 19:20:44	3456493.4	5664034.2	Egnar	2.0	46
27.05.2013 20:20:17	3456505.5	5664076.3	Egnar	4.4	46
27.05.2013 21:20:38	3456512.4	5664067.2	Egnar	3.2	46
27.05.2013 22:20:44	3456457.1	5664025.0	Egnar	2.6	46
27.05.2013 23:20:40	3456455.0	5664019.1	Egnar	2.6	46
28.05.2013 00:20:10	3456454.9	5664019.6	Egnar	2.0	47
28.05.2013 01:20:43	3456454.9	5664042.7	Egnar	2.0	47
28.05.2013 02:20:18	3456491.6	5664027.5	Egnar	3.8	47
28.05.2013 03:20:44	3456458.6	5664030.9	Egnar	2.0	47
28.05.2013 04:20:20	3456538.0	5664110.7	Egnar	2.2	47
28.05.2013 05:20:44	3456645.9	5664087.5	Egnar	3.2	47
28.05.2013 06:20:18	3456644.3	5664096.8	Egnar	3.4	47
28.05.2013 07:20:28	3456637.2	5664115.1	Egnar	3.0	47
28.05.2013 08:20:43	3456634.4	5664141.1	Egnar	2.2	47
28.05.2013 09:20:11	3456644.5	5664128.4	Egnar	4.2	47
28.05.2013 10:20:44	3456665.5	5664128.8	Egnar	5.6	47
28.05.2013 11:20:44	3456669.2	5664132.8	Egnar	2.4	47
28.05.2013 12:20:19	3456660.4	5664104.9	Egnar	2.4	47
28.05.2013 13:20:46	3456769.6	5664132.2	Egnar	2.2	47
28.05.2013 14:20:57	3456880.6	5664100.0	Egnar	3.0	47
28.05.2013 15:20:44	3456658.8	5664146.8	Egnar	1.8	47
28.05.2013 16:20:17	3456607.3	5664166.5	Egnar	1.6	47
28.05.2013 17:20:10	3456693.3	5664171.6	Egnar	3.4	47
28.05.2013 18:21:05	3455827.4	5663307.0	Egnar	0.0	47
28.05.2013 19:20:44	3456276.5	5663792.8	Egnar	2.2	47
28.05.2013 20:20:44	3456277.9	5663795.1	Egnar	2.8	47
28.05.2013 21:20:17	3456215.1	5663779.7	Egnar	6.8	47
28.05.2013 22:20:08	3456319.8	5663883.7	Egnar	5.6	47
28.05.2013 23:20:44	3456379.1	5663909.8	Egnar	2.2	47
29.05.2013 00:20:17	3456384.5	5663912.1	Egnar	2.0	48
29.05.2013 01:20:13	3456401.0	5663906.0	Egnar	1.8	48
29.05.2013 02:20:55	3456497.9	5663872.0	Egnar	0.0	48
29.05.2013 03:20:44	3456910.2	5664129.1	Egnar	2.8	48
29.05.2013 04:20:19	3456845.8	5664146.1	Egnar	3.8	48
29.05.2013 05:21:02	3456696.1	5664160.4	Egnar	3.2	48
29.05.2013 06:20:44	3456697.9	5664163.8	Egnar	4.4	48
29.05.2013 07:20:44	3456693.1	5664177.5	Egnar	2.6	48
29.05.2013 08:20:38	3456698.1	5664166.5	Egnar	4.0	48
29.05.2013 09:20:16	3456688.5	5664240.4	Egnar	4.4	48
29.05.2013 10:20:38	3456709.8	5664234.9	Egnar	5.8	48
29.05.2013 11:20:44	3456623.2	5664132.1	Egnar	2.6	48
29.05.2013 12:20:21	3456631.4	5664128.3	Egnar	2.6	48
29.05.2013 13:20:47	3456568.3	5664090.4	Egnar	2.2	48
29.05.2013 14:20:44	3456421.1	5664054.6	Egnar	1.6	48
29.05.2013 15:20:11	3456521.5	5664064.1	Egnar	0.0	48
29.05.2013 16:20:44	3456520.9	5664055.7	Egnar	3.6	48
29.05.2013 17:21:40	3456517.5	5664061.0	Egnar	12.6	48
29.05.2013 18:20:32	3456659.4	5664236.7	Egnar	0.0	48
29.05.2013 19:20:44	3456938.9	5664099.9	Egnar	2.8	48
29.05.2013 20:20:51	3456621.7	5663914.6	Egnar	0.0	48
29.05.2013 21:20:44	3456572.3	5663834.8	Egnar	3.4	48
29.05.2013 22:20:16	3456576.3	5663833.3	Egnar	2.4	48
29.05.2013 23:19:58	3456440.0	5663831.5	Egnar	5.6	48
30.05.2013 00:20:43	3456365.8	5663862.7	Egnar	4.4	49
30.05.2013 01:20:25	3456293.6	5663827.0	Egnar	8.0	49
30.05.2013 02:21:02	3456308.8	5663837.7	Egnar	4.4	49
30.05.2013 03:20:28	3455806.8	5663522.4	Egnar	3.0	49
30.05.2013 04:20:43	3454805.0	5664367.4	Egnar	2.8	49
30.05.2013 05:20:26	3454184.0	5663646.2	Egnar	0.0	49
30.05.2013 06:21:36	3454411.5	5664299.4	Egnar	7.2	49
30.05.2013 07:20:44	3454410.2	5664395.6	Egnar	2.2	49
30.05.2013 08:20:20	3455179.4	5664026.4	Egnar	3.8	49
30.05.2013 09:20:44	3455113.9	5663464.3	Egnar	1.6	49
30.05.2013 10:20:43	3455115.4	5663460.5	Egnar	2.0	49
30.05.2013 11:20:19	3454942.5	5663385.5	Egnar	3.4	49
30.05.2013 12:20:44	3455109.1	5663214.9	Egnar	3.6	49
30.05.2013 13:20:44	3456156.7	5663593.7	Egnar	2.0	49
30.05.2013 14:20:37	3456284.7	5663716.1	Egnar	4.8	49
30.05.2013 15:20:47	3456290.0	5663722.2	Egnar	2.0	49
30.05.2013 16:20:43	3456247.0	5663787.8	Egnar	2.4	49
30.05.2013 17:21:10	3456270.1	5663905.4	Egnar	2.2	49
30.05.2013 18:20:44	3456332.7	5663957.8	Egnar	2.6	49
30.05.2013 19:20:44	3456373.0	5663954.3	Egnar	1.8	49
30.05.2013 20:20:44	3456331.9	5663960.0	Egnar	1.8	49
30.05.2013 21:20:20	3456312.1	5663954.8	Egnar	3.4	49
30.05.2013 22:20:15	3456307.0	5663949.5	Egnar	2.4	49
30.05.2013 23:20:13	3456307.1	5663947.8	Egnar	5.6	49
31.05.2013 00:20:43	3456306.4	5663948.2	Egnar	2.0	50
31.05.2013 01:20:14	3456307.9	5663946.2	Egnar	1.8	50
31.05.2013 02:20:15	3456289.9	5663965.3	Egnar	3.6	50
31.05.2013 03:20:44	3456489.2	5663991.1	Egnar	1.6	50
31.05.2013 04:20:20	3456553.4	5664063.8	Egnar	1.6	50
31.05.2013 05:20:41	3456561.3	5664078.7	Egnar	7.6	50
31.05.2013 06:21:08	3456659.2	5664075.0	Egnar	3.8	50
31.05.2013 07:21:15	3456670.0	5664067.5	Egnar	11.0	50
31.05.2013 08:20:44	3456629.7	5664090.3	Egnar	3.8	50
31.05.2013 09:20:16	3456599.5	5664043.2	Egnar	5.2	50
31.05.2013 10:21:09	3456649.7	5664085.0	Egnar	2.8	50
31.05.2013 11:20:45	3456739.0	5664229.6	Egnar	3.2	50
31.05.2013 12:20:18	3456925.5	5664080.3	Egnar	2.4	50
31.05.2013 13:20:44	3456813.2	5663769.1	Egnar	2.0	50
31.05.2013 14:20:20	3457007.9	5662845.0	Egnar	0.0	50
31.05.2013 15:20:21	3457300.5	5663866.7	Egnar	2.6	50
31.05.2013 16:20:44	3458044.6	5663425.8	Egnar	4.0	50
31.05.2013 17:20:19	3458057.5	5663394.5	Egnar	3.0	50
31.05.2013 18:20:32	3458065.4	5663368.5	Egnar	0.0	50
31.05.2013 19:21:01	3458093.3	5663365.7	Egnar	3.8	50
31.05.2013 20:20:44	3458021.7	5663231.2	Egnar	3.8	50
31.05.2013 21:20:13	3457980.3	5663152.9	Egnar	5.4	50
31.05.2013 22:20:17	3457963.0	5663168.3	Egnar	4.2	50
31.05.2013 23:20:44	3458013.4	5663081.8	Egnar	1.8	50
01.06.2013 07:20:10	3457897.0	5663113.5	Egnar	3.0	51
01.06.2013 08:20:17	3457909.9	5663124.0	Egnar	2.4	51
01.06.2013 09:21:08	3457898.3	5663254.5	Egnar	2.0	51
01.06.2013 10:20:47	3457896.8	5663253.0	Egnar	2.8	51
01.06.2013 11:20:44	3458087.8	5663387.6	Egnar	2.6	51
01.06.2013 12:20:44	3458070.5	5663389.8	Egnar	2.8	51
01.06.2013 13:20:45	3458075.9	5663388.0	Egnar	2.4	51
01.06.2013 14:20:33	3458054.1	5663395.4	Egnar	1.8	51
01.06.2013 15:20:44	3458096.2	5663400.0	Egnar	2.0	51
01.06.2013 16:20:13	3457982.2	5663698.0	Egnar	2.0	51
01.06.2013 17:20:47	3457435.9	5664415.0	Egnar	2.8	51
01.06.2013 18:20:31	3456980.2	5664273.6	Egnar	0.0	51
01.06.2013 19:20:43	3455862.8	5664588.3	Egnar	2.6	51
01.06.2013 20:20:44	3455818.9	5664524.3	Egnar	4.4	51
01.06.2013 21:20:14	3455820.0	5664534.1	Egnar	5.2	51
01.06.2013 22:20:44	3455834.8	5664587.0	Egnar	2.8	51
01.06.2013 23:20:14	3455919.4	5664848.7	Egnar	5.6	51
02.06.2013 00:20:45	3455919.5	5664851.2	Egnar	1.6	52
02.06.2013 01:20:20	3455918.5	5664851.3	Egnar	1.6	52
02.06.2013 02:20:07	3455770.9	5664606.5	Egnar	3.6	52
02.06.2013 03:21:03	3456494.0	5664230.7	Egnar	3.2	52
02.06.2013 11:20:15	3456409.6	5664005.3	Egnar	3.6	52
02.06.2013 13:21:32	3456249.1	5663900.6	Egnar	2.4	52
02.06.2013 14:20:46	3456301.3	5663884.4	Egnar	3.0	52
02.06.2013 15:20:44	3456242.0	5663876.5	Egnar	9.4	52
02.06.2013 16:20:43	3456232.0	5663896.7	Egnar	4.6	52
02.06.2013 17:20:12	3456353.7	5663899.2	Egnar	2.6	52
02.06.2013 19:22:05	3455510.8	5664067.8	Egnar	2.8	52
02.06.2013 20:20:30	3455950.2	5663840.1	Egnar	0.0	52
02.06.2013 21:20:45	3456321.8	5663868.1	Egnar	2.8	52
02.06.2013 22:20:18	3456335.8	5663861.8	Egnar	2.0	52
02.06.2013 23:20:38	3456326.7	5663865.6	Egnar	3.2	52
03.06.2013 00:20:44	3456337.2	5663881.6	Egnar	3.2	53
03.06.2013 01:20:44	3456434.9	5663914.3	Egnar	1.6	53
03.06.2013 02:20:18	3456428.8	5663916.7	Egnar	2.2	53
03.06.2013 03:20:21	3456518.4	5664039.7	Egnar	3.8	53
03.06.2013 04:21:02	3456521.6	5664031.6	Egnar	1.8	53
03.06.2013 05:20:44	3456485.4	5664036.3	Egnar	2.6	53
03.06.2013 06:20:16	3456405.7	5663986.9	Egnar	2.8	53
03.06.2013 07:20:13	3456368.1	5663998.9	Egnar	2.8	53
03.06.2013 15:21:44	3455830.5	5664211.8	Egnar	3.8	53
03.06.2013 16:20:16	3455909.2	5663500.5	Egnar	3.0	53
03.06.2013 17:20:44	3456243.7	5663886.6	Egnar	2.6	53
03.06.2013 18:21:15	3456231.0	5663898.1	Egnar	2.6	53
03.06.2013 19:20:44	3456270.7	5663871.4	Egnar	2.8	53
03.06.2013 20:20:44	3456293.0	5663872.7	Egnar	3.0	53
03.06.2013 21:20:17	3456293.6	5663870.4	Egnar	3.0	53
03.06.2013 22:20:37	3456293.6	5663868.6	Egnar	2.4	53
03.06.2013 23:20:16	3456310.9	5663895.2	Egnar	2.4	53
04.06.2013 00:20:37	3456292.0	5663876.6	Egnar	2.0	54
04.06.2013 01:20:17	3456294.4	5663873.2	Egnar	4.2	54
04.06.2013 02:20:31	3456332.2	5663892.0	Egnar	3.4	54
04.06.2013 03:21:06	3456570.3	5663934.0	Egnar	5.0	54
04.06.2013 04:20:44	3456909.5	5664128.4	Egnar	4.2	54
04.06.2013 05:20:44	3456636.8	5664135.5	Egnar	2.8	54
04.06.2013 06:20:16	3456636.8	5664132.3	Egnar	4.0	54
04.06.2013 07:20:40	3456637.2	5664142.5	Egnar	3.0	54
04.06.2013 08:21:08	3456662.2	5664240.1	Egnar	6.0	54
04.06.2013 09:20:18	3456693.5	5664165.8	Egnar	3.6	54
04.06.2013 10:20:37	3456688.2	5664159.4	Egnar	2.6	54
04.06.2013 11:21:08	3456671.8	5664135.1	Egnar	3.8	54
04.06.2013 12:20:23	3456505.5	5664385.8	Egnar	2.2	54
04.06.2013 13:21:16	3456435.4	5664079.6	Egnar	3.8	54
04.06.2013 14:20:48	3456561.8	5663865.0	Egnar	0.0	54
04.06.2013 15:20:44	3456505.2	5663820.2	Egnar	2.8	54
04.06.2013 16:20:17	3456507.0	5663805.7	Egnar	2.2	54
04.06.2013 17:20:11	3456515.9	5663862.6	Egnar	2.4	54
04.06.2013 18:21:32	3456760.1	5664111.5	Egnar	0.0	54
04.06.2013 19:20:44	3456791.5	5664331.2	Egnar	2.4	54
04.06.2013 20:20:43	3456795.5	5664338.4	Egnar	2.0	54
04.06.2013 21:20:14	3456779.4	5664519.6	Egnar	2.2	54
04.06.2013 22:20:15	3456743.1	5664542.0	Egnar	3.8	54
04.06.2013 23:20:44	3456808.0	5664504.3	Egnar	2.0	54
05.06.2013 00:20:15	3456872.8	5664517.6	Egnar	2.6	55
05.06.2013 01:20:33	3456875.5	5664512.8	Egnar	2.2	55
05.06.2013 02:20:33	3456509.1	5664392.1	Egnar	9.8	55
05.06.2013 03:20:21	3456389.3	5664236.3	Egnar	22.0	55
05.06.2013 04:21:02	3456247.6	5664087.4	Egnar	4.0	55
05.06.2013 05:20:38	3456177.0	5663959.5	Egnar	5.2	55
05.06.2013 06:20:38	3456150.0	5663947.3	Egnar	3.6	55
05.06.2013 07:20:36	3456155.0	5663954.2	Egnar	0.0	55
05.06.2013 08:20:08	3456217.0	5663966.6	Egnar	6.4	55
05.06.2013 16:21:02	3456460.6	5664104.5	Egnar	0.0	55
05.06.2013 17:21:09	3456511.9	5664051.0	Egnar	2.4	55
05.06.2013 18:20:42	3456483.9	5664027.8	Egnar	0.0	55
05.06.2013 19:20:59	3456397.9	5663997.2	Egnar	0.0	55
05.06.2013 20:21:31	3456402.4	5663991.7	Egnar	3.0	55
05.06.2013 21:20:09	3456436.3	5664013.5	Egnar	3.0	55
05.06.2013 22:20:18	3456414.2	5663975.2	Egnar	3.4	55
05.06.2013 23:20:58	3456407.4	5663984.0	Egnar	4.4	55
06.06.2013 00:20:44	3456452.9	5663948.5	Egnar	1.6	56
06.06.2013 01:20:39	3456458.6	5663948.6	Egnar	1.6	56
06.06.2013 02:21:13	3456443.9	5663960.4	Egnar	0.0	56
06.06.2013 03:23:04	3456305.2	5663794.9	Egnar	0.0	56
06.06.2013 07:21:56	3454598.0	5664120.6	Egnar	13.4	56
06.06.2013 08:23:03	3454625.6	5664186.6	Egnar	0.0	56
06.06.2013 09:21:58	3454637.4	5664129.5	Egnar	0.0	56
06.06.2013 10:20:43	3454733.3	5663497.9	Egnar	3.2	56
06.06.2013 11:20:15	3455072.4	5663773.3	Egnar	3.2	56
06.06.2013 12:21:21	3455583.1	5663161.6	Egnar	1.8	56
06.06.2013 14:22:37	3456170.4	5663650.9	Egnar	0.0	56
06.06.2013 15:21:26	3456161.9	5663664.6	Egnar	0.0	56
06.06.2013 16:20:53	3456222.6	5663667.6	Egnar	4.4	56
06.06.2013 17:21:03	3456432.6	5663837.9	Egnar	3.0	56
06.06.2013 18:20:45	3456417.8	5663844.6	Egnar	2.6	56
06.06.2013 19:20:42	3456282.3	5663815.1	Egnar	2.6	56
06.06.2013 20:20:41	3456265.1	5663805.0	Egnar	3.0	56
06.06.2013 21:20:23	3456273.4	5663796.3	Egnar	2.2	56
06.06.2013 22:20:43	3456378.7	5663877.0	Egnar	2.4	56
06.06.2013 23:20:12	3456396.8	5663874.4	Egnar	3.6	56
08.06.2013 00:21:30	3456852.7	5664344.3	Egnar	6.4	58
08.06.2013 01:21:02	3456850.9	5663872.5	Egnar	1.8	58
08.06.2013 02:20:23	3456964.8	5663543.5	Egnar	4.6	58
08.06.2013 03:20:43	3456848.7	5663817.1	Egnar	5.4	58
08.06.2013 04:20:44	3456982.1	5663845.4	Egnar	2.0	58
08.06.2013 06:20:11	3457160.2	5663590.8	Egnar	6.0	58
08.06.2013 07:20:38	3456983.4	5663404.8	Egnar	2.4	58
08.06.2013 08:20:25	3457100.4	5663435.5	Egnar	3.6	58
08.06.2013 09:20:44	3456926.6	5663372.3	Egnar	1.6	58
08.06.2013 10:20:26	3456986.2	5663249.0	Egnar	4.4	58
08.06.2013 11:21:08	3456977.8	5663242.1	Egnar	2.6	58
08.06.2013 12:20:12	3456955.8	5663217.9	Egnar	2.0	58
08.06.2013 13:20:44	3456955.2	5663100.8	Egnar	2.0	58
10.06.2013 01:20:44	3457609.6	5664192.7	Egnar	3.0	60
10.06.2013 02:20:17	3457612.6	5664194.1	Egnar	2.4	60
10.06.2013 03:20:31	3457513.7	5664004.2	Egnar	2.0	60
10.06.2013 04:20:43	3457516.1	5663840.6	Egnar	3.4	60
10.06.2013 05:20:14	3457590.0	5663780.8	Egnar	5.4	60
10.06.2013 06:20:29	3457639.7	5663710.6	Egnar	9.4	60
10.06.2013 07:20:44	3457595.0	5663761.3	Egnar	6.8	60
10.06.2013 15:20:19	3457613.7	5664226.8	Egnar	1.8	60
10.06.2013 16:20:21	3457409.5	5664407.7	Egnar	2.0	60
10.06.2013 17:20:43	3457360.4	5664275.9	Egnar	2.2	60
10.06.2013 18:20:17	3457394.2	5664276.9	Egnar	1.8	60
10.06.2013 19:20:43	3457426.1	5664244.5	Egnar	2.4	60
10.06.2013 20:20:44	3457232.3	5664377.7	Egnar	5.4	60
10.06.2013 21:21:02	3457344.5	5664274.4	Egnar	2.2	60
10.06.2013 22:20:43	3457333.4	5664266.3	Egnar	3.0	60
10.06.2013 23:20:19	3457315.7	5664255.9	Egnar	9.2	60
11.06.2013 00:20:44	3457322.1	5664281.9	Egnar	1.8	61
11.06.2013 01:20:13	3457330.0	5664320.1	Egnar	3.0	61
11.06.2013 02:20:14	3457353.2	5664412.7	Egnar	4.4	61
11.06.2013 03:20:44	3457465.2	5664499.1	Egnar	1.8	61
11.06.2013 04:20:43	3457476.4	5664245.1	Egnar	2.8	61
11.06.2013 12:21:32	3457693.2	5664142.9	Egnar	5.8	61
11.06.2013 13:21:09	3457627.6	5664178.0	Egnar	1.8	61
11.06.2013 14:20:44	3457581.3	5664189.9	Egnar	2.8	61
11.06.2013 15:20:09	3457586.5	5664192.7	Egnar	3.0	61
11.06.2013 16:21:17	3457590.2	5664175.7	Egnar	7.0	61
11.06.2013 17:21:02	3457583.3	5664208.7	Egnar	2.8	61
11.06.2013 18:20:52	3457775.7	5664128.0	Egnar	2.2	61
11.06.2013 19:20:45	3457371.5	5663940.9	Egnar	4.4	61
11.06.2013 20:21:00	3457153.4	5664252.6	Egnar	10.4	61
11.06.2013 21:20:13	3457153.0	5664248.3	Egnar	4.2	61
11.06.2013 22:20:43	3457152.4	5664248.4	Egnar	5.4	61
11.06.2013 23:20:10	3457154.4	5664273.1	Egnar	0.0	61
12.06.2013 00:20:44	3457311.1	5664270.8	Egnar	1.8	62
12.06.2013 01:20:13	3457334.3	5664277.2	Egnar	3.6	62
12.06.2013 02:20:44	3457332.8	5664278.5	Egnar	1.6	62
12.06.2013 03:20:12	3457471.8	5664461.5	Egnar	2.0	62
12.06.2013 04:20:16	3458035.1	5664861.0	Egnar	4.4	62
12.06.2013 05:20:44	3457983.3	5664386.1	Egnar	3.4	62
12.06.2013 06:20:15	3458090.3	5664306.7	Egnar	3.4	62
12.06.2013 07:20:38	3458058.0	5664337.9	Egnar	4.4	62
12.06.2013 08:20:44	3458067.1	5664330.2	Egnar	4.8	62
12.06.2013 16:20:44	3458014.4	5664862.0	Egnar	3.2	62
12.06.2013 17:20:30	3458141.5	5664784.0	Egnar	0.0	62
12.06.2013 18:20:36	3458082.3	5664837.4	Egnar	2.2	62
12.06.2013 19:20:33	3458083.4	5664868.3	Egnar	3.6	62
12.06.2013 20:20:44	3458071.2	5664851.1	Egnar	3.2	62
12.06.2013 21:20:14	3458060.3	5664896.8	Egnar	2.4	62
12.06.2013 22:20:35	3458058.7	5664888.8	Egnar	2.2	62
12.06.2013 23:20:14	3458045.4	5664863.0	Egnar	4.0	62
13.06.2013 00:20:43	3458048.7	5664865.3	Egnar	4.2	63
13.06.2013 01:20:11	3458029.6	5664839.8	Egnar	3.6	63
13.06.2013 02:20:44	3458049.6	5664828.9	Egnar	2.4	63
13.06.2013 03:20:17	3458084.3	5664881.4	Egnar	1.8	63
13.06.2013 04:20:44	3458024.2	5664838.7	Egnar	3.4	63
13.06.2013 05:20:04	3457935.9	5664788.6	Egnar	9.4	63
13.06.2013 13:21:07	3457401.1	5665181.3	Egnar	2.0	63
13.06.2013 14:21:15	3457009.7	5665332.0	Egnar	2.8	63
13.06.2013 15:20:37	3456893.7	5665119.5	Egnar	2.8	63
13.06.2013 16:20:44	3457210.4	5665103.9	Egnar	3.0	63
13.06.2013 17:22:15	3457240.2	5665047.2	Egnar	3.2	63
13.06.2013 18:20:53	3457294.0	5665056.4	Egnar	2.0	63
13.06.2013 19:21:08	3457363.9	5665168.7	Egnar	5.0	63
13.06.2013 20:20:44	3457383.3	5665167.0	Egnar	6.2	63
13.06.2013 21:20:44	3457382.5	5665171.5	Egnar	2.2	63
13.06.2013 22:20:20	3457380.3	5665172.2	Egnar	3.0	63
13.06.2013 23:20:18	3457374.2	5665150.8	Egnar	5.2	63
14.06.2013 00:20:44	3457269.5	5665027.3	Egnar	1.8	64
14.06.2013 01:20:21	3457304.1	5665000.5	Egnar	2.6	64
14.06.2013 02:20:19	3457298.1	5664990.7	Egnar	4.0	64
14.06.2013 03:20:44	3457315.6	5664968.0	Egnar	2.0	64
14.06.2013 04:20:44	3457307.9	5664971.0	Egnar	2.6	64
14.06.2013 05:20:26	3457562.6	5664919.8	Egnar	3.2	64
14.06.2013 06:20:12	3457570.0	5664903.1	Egnar	3.4	64
14.06.2013 07:20:39	3457561.2	5664913.5	Egnar	2.4	64
14.06.2013 08:20:37	3457556.2	5664918.8	Egnar	3.8	64
14.06.2013 09:20:19	3457665.7	5664872.7	Egnar	9.0	64
14.06.2013 17:20:32	3457668.0	5664904.8	Egnar	0.0	64
14.06.2013 18:20:44	3457609.2	5664915.4	Egnar	2.6	64
14.06.2013 19:20:07	3457414.1	5665146.0	Egnar	3.6	64
14.06.2013 20:20:38	3457405.2	5665172.1	Egnar	2.2	64
14.06.2013 21:20:16	3457400.4	5665167.1	Egnar	3.0	64
14.06.2013 22:20:44	3457390.4	5665156.5	Egnar	2.2	64
14.06.2013 23:20:18	3457390.9	5665163.7	Egnar	2.6	64
15.06.2013 14:21:14	3458114.5	5665251.6	Egnar	2.4	65
15.06.2013 15:20:32	3457915.0	5665289.8	Egnar	2.4	65
15.06.2013 16:20:38	3457693.7	5665444.1	Egnar	2.4	65
15.06.2013 17:20:24	3457567.6	5665493.9	Egnar	5.6	65
15.06.2013 18:21:08	3457196.7	5665717.0	Egnar	2.6	65
15.06.2013 19:20:49	3457125.0	5666111.1	Egnar	0.0	65
15.06.2013 20:20:44	3457488.2	5665791.6	Egnar	3.4	65
16.06.2013 11:20:44	3457614.7	5665035.8	Egnar	3.6	66
16.06.2013 12:21:39	3457701.2	5664809.9	Egnar	4.4	66
16.06.2013 13:21:28	3458085.7	5664828.2	Egnar	3.4	66
16.06.2013 14:21:02	3458043.6	5664838.0	Egnar	5.2	66
16.06.2013 15:20:44	3458017.8	5664862.7	Egnar	2.4	66
16.06.2013 16:20:27	3458074.8	5664816.3	Egnar	2.8	66
16.06.2013 17:20:29	3458062.7	5664865.6	Egnar	0.0	66
16.06.2013 18:20:44	3458020.8	5664866.1	Egnar	2.6	66
16.06.2013 19:20:55	3457859.9	5664926.6	Egnar	3.4	66
16.06.2013 20:20:44	3457723.9	5664861.9	Egnar	1.8	66
16.06.2013 21:20:13	3457646.3	5664879.4	Egnar	4.4	66
16.06.2013 22:20:15	3457616.0	5664954.8	Egnar	4.2	66
16.06.2013 23:20:14	3457389.4	5665170.0	Egnar	6.0	66
17.06.2013 00:21:14	3457401.5	5665171.8	Egnar	3.0	67
17.06.2013 01:20:15	3457408.7	5665202.8	Egnar	3.6	67
17.06.2013 02:20:14	3457349.4	5665024.4	Egnar	2.8	67
17.06.2013 03:20:22	3457428.8	5664985.8	Egnar	2.4	67
17.06.2013 04:20:43	3457464.4	5665045.4	Egnar	3.4	67
17.06.2013 06:20:23	3457491.8	5665028.9	Egnar	4.2	67
17.06.2013 07:20:48	3457601.8	5664990.6	Egnar	6.8	67
18.06.2013 21:00:18	3457763.6	5666037.4	Egnar	3.2	68
18.06.2013 21:20:27	3457760.2	5666039.7	Egnar	2.6	68
18.06.2013 21:40:56	3457755.7	5666045.1	Egnar	2.8	68
18.06.2013 22:00:20	3457764.4	5666045.5	Egnar	2.4	68
18.06.2013 22:20:16	3457763.4	5666033.5	Egnar	3.0	68
18.06.2013 22:40:11	3457763.4	5666033.4	Egnar	3.0	68
18.06.2013 23:00:09	3457711.6	5666066.9	Egnar	3.6	68
18.06.2013 23:20:13	3457693.1	5666036.0	Egnar	3.6	68
19.06.2013 00:00:43	3457685.9	5665808.5	Egnar	2.8	69
19.06.2013 00:20:13	3457690.0	5665806.2	Egnar	2.4	69
19.06.2013 00:40:12	3457687.2	5665809.2	Egnar	2.4	69
19.06.2013 01:00:44	3457683.7	5665810.3	Egnar	4.8	69
19.06.2013 01:20:09	3457687.1	5665808.5	Egnar	4.8	69
19.06.2013 13:20:50	3458001.6	5665323.3	Egnar	3.4	69
19.06.2013 13:40:50	3458023.6	5665448.2	Egnar	2.6	69
19.06.2013 14:00:13	3457777.1	5665541.4	Egnar	3.0	69
19.06.2013 14:20:11	3457720.9	5665560.7	Egnar	2.8	69
19.06.2013 14:41:08	3457674.0	5665574.9	Egnar	1.8	69
19.06.2013 15:00:11	3457620.3	5665560.9	Egnar	2.0	69
19.06.2013 15:20:24	3457600.8	5665553.5	Egnar	3.0	69
19.06.2013 20:20:20	3458041.0	5666161.8	Egnar	4.2	69
19.06.2013 20:40:09	3457929.7	5666012.7	Egnar	3.8	69
19.06.2013 21:00:20	3457696.5	5665572.3	Egnar	4.2	69
19.06.2013 21:20:23	3457621.7	5665511.9	Egnar	4.0	69
19.06.2013 21:40:43	3457629.5	5665505.9	Egnar	2.2	69
19.06.2013 22:00:03	3457577.5	5665494.6	Egnar	4.6	69
19.06.2013 22:20:22	3457565.4	5665459.7	Egnar	3.6	69
19.06.2013 23:00:16	3457568.1	5665454.8	Egnar	6.2	69
19.06.2013 23:20:44	3457560.0	5665462.3	Egnar	2.0	69
19.06.2013 23:40:09	3457559.3	5665463.9	Egnar	2.8	69
20.06.2013 00:00:09	3457562.6	5665461.5	Egnar	2.6	70
20.06.2013 00:20:10	3457566.5	5665462.1	Egnar	2.4	70
20.06.2013 00:40:12	3457563.5	5665458.9	Egnar	3.8	70
20.06.2013 01:00:19	3457549.3	5665405.2	Egnar	3.6	70
20.06.2013 01:20:44	3457493.3	5665404.1	Egnar	4.2	70
20.06.2013 01:40:19	3457439.6	5665321.3	Egnar	3.4	70
20.06.2013 02:00:17	3457428.8	5665296.5	Egnar	2.8	70
20.06.2013 03:00:13	3457342.4	5665021.0	Egnar	3.2	70
20.06.2013 03:20:40	3457323.1	5665008.2	Egnar	5.8	70
20.06.2013 03:40:57	3457470.4	5665044.6	Egnar	4.4	70
20.06.2013 04:00:11	3457467.3	5665040.8	Egnar	6.2	70
20.06.2013 04:20:13	3457467.7	5665035.0	Egnar	5.4	70
20.06.2013 04:40:21	3457504.6	5665009.6	Egnar	4.0	70
20.06.2013 05:00:44	3457470.6	5665033.7	Egnar	3.0	70
20.06.2013 05:20:19	3457470.4	5665017.1	Egnar	4.0	70
20.06.2013 10:20:39	3457540.2	5665014.0	Egnar	5.8	70
20.06.2013 10:40:10	3457687.6	5664897.6	Egnar	5.2	70
20.06.2013 11:01:01	3457854.8	5664867.5	Egnar	2.6	70
20.06.2013 11:20:25	3458093.3	5664831.1	Egnar	3.2	70
20.06.2013 11:40:55	3458075.2	5664832.2	Egnar	6.2	70
20.06.2013 12:00:54	3458049.1	5664847.8	Egnar	4.8	70
20.06.2013 12:20:31	3458041.3	5664855.4	Egnar	3.8	70
20.06.2013 17:20:19	3457357.6	5664780.8	Egnar	2.6	70
20.06.2013 17:40:17	3457233.0	5664939.9	Egnar	2.4	70
20.06.2013 18:00:37	3457233.0	5664953.1	Egnar	2.0	70
20.06.2013 18:20:33	3457181.7	5664966.4	Egnar	2.0	70
20.06.2013 18:40:04	3457182.6	5664962.6	Egnar	2.6	70
20.06.2013 19:00:11	3457185.9	5664963.8	Egnar	7.0	70
20.06.2013 19:20:16	3456916.6	5664967.0	Egnar	5.8	70
20.06.2013 19:40:10	3457089.2	5664881.4	Egnar	7.4	70
20.06.2013 20:00:15	3457349.7	5664691.6	Egnar	5.4	70
20.06.2013 20:20:17	3457467.3	5664498.6	Egnar	5.0	70
20.06.2013 20:40:12	3457603.9	5664217.7	Egnar	8.2	70
20.06.2013 21:00:31	3457632.0	5664215.2	Egnar	4.6	70
20.06.2013 21:20:35	3457634.3	5664209.9	Egnar	2.2	70
20.06.2013 21:40:10	3457616.8	5664193.4	Egnar	4.4	70
20.06.2013 22:00:44	3457605.7	5664215.3	Egnar	2.6	70
20.06.2013 22:20:20	3457608.1	5664208.4	Egnar	3.0	70
20.06.2013 22:40:27	3457615.7	5664217.7	Egnar	2.8	70
20.06.2013 23:00:16	3457615.6	5664216.6	Egnar	3.0	70
20.06.2013 23:20:12	3457629.8	5664218.3	Egnar	3.0	70
20.06.2013 23:40:34	3457620.5	5664214.1	Egnar	1.6	70
21.06.2013 00:00:12	3457597.1	5664215.6	Egnar	1.8	71
21.06.2013 00:20:20	3457596.0	5664220.6	Egnar	1.6	71
21.06.2013 00:40:18	3457599.2	5664201.5	Egnar	3.0	71
21.06.2013 01:00:11	3457638.7	5664224.8	Egnar	5.0	71
21.06.2013 01:20:11	3457614.0	5664215.6	Egnar	4.8	71
21.06.2013 01:40:04	3457614.1	5664207.1	Egnar	4.2	71
21.06.2013 02:00:43	3457613.8	5664218.9	Egnar	5.0	71
21.06.2013 02:20:15	3457611.1	5664217.7	Egnar	4.0	71
21.06.2013 02:40:24	3457607.1	5664193.8	Egnar	4.0	71
21.06.2013 03:00:16	3457605.1	5664113.5	Egnar	4.4	71
21.06.2013 03:20:38	3457579.5	5664067.4	Egnar	4.0	71
21.06.2013 03:40:44	3457603.5	5664036.6	Egnar	3.4	71
21.06.2013 04:00:18	3457624.3	5664101.2	Egnar	3.0	71
21.06.2013 04:20:11	3457630.8	5664212.7	Egnar	3.0	71
21.06.2013 04:40:14	3457615.4	5664214.0	Egnar	3.2	71
21.06.2013 05:00:19	3457605.7	5664205.2	Egnar	3.8	71
21.06.2013 05:20:24	3457620.6	5664217.8	Egnar	3.4	71
21.06.2013 05:40:10	3457611.9	5664205.4	Egnar	2.4	71
21.06.2013 06:00:13	3457618.1	5664211.4	Egnar	4.6	71
21.06.2013 06:20:13	3457619.4	5664216.6	Egnar	6.0	71
21.06.2013 06:40:14	3457616.1	5664204.7	Egnar	3.6	71
21.06.2013 07:00:43	3457605.9	5664194.1	Egnar	2.8	71
21.06.2013 07:21:03	3457589.4	5664101.5	Egnar	5.0	71
21.06.2013 07:40:17	3457580.9	5664067.7	Egnar	3.6	71
21.06.2013 08:00:10	3457631.1	5663868.9	Egnar	3.2	71
21.06.2013 08:20:10	3457646.5	5663850.3	Egnar	4.0	71
21.06.2013 08:40:12	3457638.1	5663859.2	Egnar	7.0	71
21.06.2013 09:00:44	3457650.2	5663851.3	Egnar	2.4	71
21.06.2013 09:20:20	3457660.3	5663844.9	Egnar	2.6	71
21.06.2013 09:40:18	3457660.0	5663845.8	Egnar	4.8	71
21.06.2013 10:00:35	3457647.9	5663839.1	Egnar	3.0	71
21.06.2013 10:40:18	3457631.3	5663892.6	Egnar	2.2	71
21.06.2013 11:00:34	3457302.2	5663636.1	Egnar	3.4	71
21.06.2013 11:21:04	3457385.4	5663464.6	Egnar	4.0	71
21.06.2013 11:41:54	3457013.8	5662900.5	Egnar	2.4	71
21.06.2013 12:00:48	3457024.5	5662897.2	Egnar	0.0	71
21.06.2013 12:20:29	3457022.4	5662891.3	Egnar	0.0	71
21.06.2013 12:40:22	3457044.7	5662906.3	Egnar	2.4	71
21.06.2013 13:00:44	3456773.1	5663197.4	Egnar	3.6	71
21.06.2013 13:20:17	3456679.4	5663628.6	Egnar	3.8	71
21.06.2013 13:40:26	3456647.7	5663759.4	Egnar	4.0	71
21.06.2013 14:00:15	3456518.6	5663890.6	Egnar	4.4	71
21.06.2013 14:20:33	3456487.3	5663893.7	Egnar	2.6	71
21.06.2013 15:00:22	3456349.9	5663738.3	Egnar	4.6	71
21.06.2013 15:20:44	3456364.5	5663768.9	Egnar	4.0	71
21.06.2013 16:00:22	3456357.8	5663763.9	Egnar	2.6	71
21.06.2013 16:21:04	3456358.8	5663765.7	Egnar	2.4	71
21.06.2013 16:40:10	3456356.4	5663763.9	Egnar	3.2	71
21.06.2013 17:00:26	3456243.9	5663787.8	Egnar	3.0	71
21.06.2013 17:20:19	3456127.7	5663821.9	Egnar	2.4	71
21.06.2013 17:41:04	3456154.0	5663696.8	Egnar	2.0	71
21.06.2013 18:00:13	3456144.8	5663695.1	Egnar	2.0	71
21.06.2013 18:40:46	3456131.0	5663713.3	Egnar	0.0	71
21.06.2013 19:00:44	3456112.4	5663719.5	Egnar	4.4	71
21.06.2013 19:20:22	3456097.3	5663710.1	Egnar	6.4	71
21.06.2013 19:40:09	3456106.0	5663706.3	Egnar	7.0	71
21.06.2013 20:00:35	3456074.8	5663677.4	Egnar	3.0	71
21.06.2013 20:20:10	3456093.2	5663650.1	Egnar	5.2	71
21.06.2013 20:40:10	3456090.4	5663534.2	Egnar	3.0	71
21.06.2013 21:00:10	3456054.8	5663563.9	Egnar	2.6	71
21.06.2013 21:20:12	3456072.7	5663556.8	Egnar	2.6	71
21.06.2013 21:40:25	3456062.7	5663560.3	Egnar	5.2	71
21.06.2013 22:00:14	3456074.8	5663554.2	Egnar	5.2	71
21.06.2013 22:20:27	3456176.8	5663525.9	Egnar	6.0	71
21.06.2013 23:00:44	3456054.0	5663564.6	Egnar	2.6	71
21.06.2013 23:20:21	3456036.2	5663574.4	Egnar	3.6	71
21.06.2013 23:40:20	3456012.7	5663553.5	Egnar	5.6	71
22.06.2013 00:00:18	3456021.3	5663548.2	Egnar	5.2	72
22.06.2013 00:20:15	3456032.8	5663568.5	Egnar	5.0	72
22.06.2013 00:40:26	3455984.9	5663544.5	Egnar	5.4	72
22.06.2013 01:01:08	3456037.4	5663564.0	Egnar	2.0	72
22.06.2013 01:20:20	3456083.2	5663529.4	Egnar	2.2	72
22.06.2013 01:40:21	3456144.2	5663537.6	Egnar	2.4	72
22.06.2013 11:21:27	3454886.9	5663650.5	Egnar	0.0	72
22.06.2013 11:40:50	3454933.8	5663726.2	Egnar	0.0	72
22.06.2013 12:00:56	3454921.8	5663727.5	Egnar	0.0	72
22.06.2013 12:20:09	3454923.9	5663707.7	Egnar	2.2	72
22.06.2013 13:00:27	3454939.2	5663711.3	Egnar	0.0	72
22.06.2013 13:20:47	3455038.4	5663645.0	Egnar	8.2	72
22.06.2013 16:21:35	3452252.2	5661751.2	Egnar	0.0	72
22.06.2013 16:40:17	3451796.1	5661581.9	Egnar	0.0	72
22.06.2013 17:00:59	3451691.1	5661493.5	Egnar	0.0	72
22.06.2013 17:21:12	3452416.9	5662079.6	Egnar	0.0	72
22.06.2013 17:41:12	3452674.2	5661891.5	Egnar	2.8	72
22.06.2013 18:00:44	3452700.4	5661843.8	Egnar	3.6	72
22.06.2013 20:40:15	3455039.3	5662913.7	Egnar	5.4	72
22.06.2013 21:00:22	3455277.3	5663494.5	Egnar	4.0	72
22.06.2013 21:20:05	3455937.3	5663490.5	Egnar	3.2	72
22.06.2013 21:40:44	3456068.4	5663711.1	Egnar	3.0	72
22.06.2013 22:00:44	3456080.8	5663725.9	Egnar	2.6	72
22.06.2013 22:20:17	3456104.0	5663715.7	Egnar	3.0	72
22.06.2013 22:40:09	3456103.7	5663717.3	Egnar	3.0	72
22.06.2013 23:00:15	3456102.2	5663715.4	Egnar	3.0	72
22.06.2013 23:20:21	3456096.5	5663716.6	Egnar	3.0	72
22.06.2013 23:40:18	3456096.6	5663713.0	Egnar	4.4	72
23.06.2013 00:00:09	3456096.4	5663720.1	Egnar	5.0	73
23.06.2013 00:20:19	3456064.2	5663711.9	Egnar	5.0	73
23.06.2013 00:40:44	3456098.1	5663719.5	Egnar	2.0	73
23.06.2013 01:00:17	3456099.8	5663714.3	Egnar	2.0	73
23.06.2013 10:40:38	3456234.4	5663885.9	Egnar	2.4	73
23.06.2013 11:00:19	3456280.5	5663942.5	Egnar	2.6	73
23.06.2013 11:20:24	3456373.7	5663901.5	Egnar	5.4	73
23.06.2013 11:40:20	3456807.1	5663144.3	Egnar	5.4	73
23.06.2013 12:00:27	3457043.8	5662873.4	Egnar	0.0	73
23.06.2013 12:20:23	3457051.4	5662828.9	Egnar	2.6	73
23.06.2013 12:40:22	3457127.3	5662859.8	Egnar	2.2	73
23.06.2013 13:01:05	3457061.6	5663081.3	Egnar	0.0	73
23.06.2013 13:21:16	3457078.8	5663378.6	Egnar	4.0	73
23.06.2013 13:40:44	3456987.6	5663497.9	Egnar	2.2	73
23.06.2013 14:00:25	3456956.2	5663642.4	Egnar	3.8	73
23.06.2013 14:20:10	3456928.0	5664086.6	Egnar	3.4	73
23.06.2013 14:40:08	3456894.4	5664095.1	Egnar	2.8	73
23.06.2013 15:00:10	3456902.7	5664150.0	Egnar	5.2	73
23.06.2013 15:20:11	3456739.9	5664250.7	Egnar	4.0	73
23.06.2013 15:41:08	3456686.7	5664237.0	Egnar	14.4	73
23.06.2013 16:00:56	3456541.8	5664313.3	Egnar	0.0	73
23.06.2013 16:21:06	3456536.9	5664336.4	Egnar	0.0	73
23.06.2013 16:40:45	3456534.9	5664351.3	Egnar	10.4	73
23.06.2013 17:00:53	3456508.6	5664369.5	Egnar	2.8	73
23.06.2013 17:20:42	3456509.1	5664341.1	Egnar	2.4	73
23.06.2013 17:40:24	3456497.3	5664318.2	Egnar	0.0	73
23.06.2013 18:01:18	3456496.5	5664549.8	Egnar	17.2	73
23.06.2013 18:20:28	3456251.0	5664545.3	Egnar	8.2	73
23.06.2013 18:40:38	3456062.1	5664666.8	Egnar	2.6	73
23.06.2013 19:00:16	3456001.6	5664620.4	Egnar	4.4	73
23.06.2013 19:20:10	3455923.7	5664608.9	Egnar	3.4	73
23.06.2013 19:40:07	3455894.6	5664574.8	Egnar	3.4	73
23.06.2013 20:00:17	3455996.2	5664533.9	Egnar	3.0	73
23.06.2013 20:20:09	3456015.1	5664516.6	Egnar	2.8	73
23.06.2013 20:40:03	3456000.3	5664521.3	Egnar	2.6	73
23.06.2013 21:00:13	3456025.9	5664526.6	Egnar	2.6	73
23.06.2013 21:20:10	3456036.2	5664533.5	Egnar	2.6	73
23.06.2013 21:40:43	3456003.4	5664529.0	Egnar	3.0	73
23.06.2013 22:00:43	3455897.1	5664585.5	Egnar	4.4	73
23.06.2013 22:20:19	3455939.6	5664637.0	Egnar	5.4	73
23.06.2013 22:40:17	3455937.8	5664711.0	Egnar	3.4	73
23.06.2013 23:00:08	3455939.1	5664715.0	Egnar	2.6	73
23.06.2013 23:20:10	3455939.4	5664714.6	Egnar	2.2	73
23.06.2013 23:40:08	3455938.1	5664713.2	Egnar	2.0	73
24.06.2013 00:00:38	3455940.2	5664711.9	Egnar	1.8	74
24.06.2013 00:20:17	3455941.0	5664707.2	Egnar	4.2	74
24.06.2013 19:20:23	3456745.2	5664578.7	Egnar	5.2	74
24.06.2013 19:40:16	3456745.0	5664570.9	Egnar	2.8	74
24.06.2013 20:00:08	3456811.3	5664592.2	Egnar	2.4	74
24.06.2013 20:20:11	3456801.6	5664602.8	Egnar	2.2	74
24.06.2013 20:40:18	3456937.9	5664503.3	Egnar	3.2	74
24.06.2013 21:00:17	3456985.4	5664379.7	Egnar	2.8	74
24.06.2013 21:20:05	3456955.0	5664096.2	Egnar	2.8	74
24.06.2013 21:40:44	3456593.2	5663890.2	Egnar	2.2	74
24.06.2013 22:00:18	3456581.8	5663884.4	Egnar	3.4	74
24.06.2013 22:20:17	3456566.9	5663882.0	Egnar	3.4	74
24.06.2013 22:40:09	3456542.9	5663842.6	Egnar	3.4	74
24.06.2013 23:00:09	3456556.7	5663858.0	Egnar	3.4	74
24.06.2013 23:20:20	3456586.7	5663860.8	Egnar	8.0	74
24.06.2013 23:40:44	3456552.6	5663861.4	Egnar	1.8	74
25.06.2013 00:00:47	3456547.0	5663846.4	Egnar	1.6	75
25.06.2013 00:20:16	3456548.0	5663849.4	Egnar	1.8	75
25.06.2013 00:40:11	3456547.4	5663848.8	Egnar	1.8	75
25.06.2013 01:00:10	3456539.3	5663836.9	Egnar	2.6	75
25.06.2013 01:20:16	3456545.3	5663848.1	Egnar	3.2	75
25.06.2013 01:40:19	3456544.2	5663848.6	Egnar	2.8	75
25.06.2013 02:00:16	3456528.5	5663899.6	Egnar	4.0	75
25.06.2013 09:20:00	3456662.4	5664083.9	Egnar	4.4	75
25.06.2013 09:40:44	3456669.1	5664077.4	Egnar	4.2	75
25.06.2013 10:00:22	3456623.4	5664080.0	Egnar	5.0	75
25.06.2013 10:20:20	3456616.4	5664086.4	Egnar	7.6	75
25.06.2013 10:40:44	3456610.0	5664076.9	Egnar	1.8	75
25.06.2013 11:00:17	3456598.0	5664129.6	Egnar	2.0	75
25.06.2013 11:20:35	3456629.2	5664124.6	Egnar	2.2	75
25.06.2013 11:40:17	3456626.3	5664131.7	Egnar	2.2	75
25.06.2013 12:00:17	3456628.6	5664128.0	Egnar	2.0	75
25.06.2013 12:20:26	3456629.0	5664125.4	Egnar	1.8	75
25.06.2013 12:40:40	3456625.0	5664125.3	Egnar	2.4	75
25.06.2013 13:00:14	3456634.9	5664129.1	Egnar	3.0	75
25.06.2013 13:20:16	3456602.5	5664118.9	Egnar	3.6	75
25.06.2013 13:40:09	3456611.7	5664156.2	Egnar	3.8	75
25.06.2013 14:00:38	3456644.4	5664163.2	Egnar	2.8	75
25.06.2013 14:20:13	3456719.6	5664158.8	Egnar	3.0	75
25.06.2013 14:40:19	3456753.6	5664201.4	Egnar	2.6	75
25.06.2013 15:00:29	3456753.1	5664189.0	Egnar	2.6	75
25.06.2013 15:20:43	3456763.3	5664119.9	Egnar	3.4	75
25.06.2013 15:40:19	3456743.6	5664064.3	Egnar	2.8	75
25.06.2013 16:00:59	3456927.0	5664080.1	Egnar	3.0	75
25.06.2013 16:20:44	3456810.0	5663835.1	Egnar	3.2	75
25.06.2013 16:40:18	3456801.8	5663870.7	Egnar	3.0	75
25.06.2013 17:00:19	3456667.1	5663840.0	Egnar	2.6	75
25.06.2013 17:20:42	3456583.7	5663890.2	Egnar	3.0	75
25.06.2013 17:40:44	3456592.1	5663908.6	Egnar	2.4	75
25.06.2013 18:00:58	3456612.0	5663966.7	Egnar	6.4	75
25.06.2013 18:21:09	3456597.6	5663917.8	Egnar	7.6	75
25.06.2013 18:40:31	3456606.3	5663926.7	Egnar	4.8	75
25.06.2013 19:00:22	3456599.0	5663930.9	Egnar	4.2	75
25.06.2013 19:20:15	3456596.5	5663963.9	Egnar	3.6	75
25.06.2013 19:40:15	3456534.2	5663996.0	Egnar	3.2	75
25.06.2013 20:00:18	3456515.8	5663989.4	Egnar	3.0	75
25.06.2013 20:20:21	3456444.1	5664034.3	Egnar	2.8	75
25.06.2013 20:40:16	3456426.4	5664025.8	Egnar	2.6	75
25.06.2013 21:00:08	3456423.3	5664002.2	Egnar	2.6	75
25.06.2013 21:20:38	3456422.9	5664006.7	Egnar	1.6	75
25.06.2013 21:40:15	3456421.9	5664005.5	Egnar	1.8	75
25.06.2013 22:00:15	3456421.2	5664007.2	Egnar	2.0	75
25.06.2013 22:20:16	3456418.4	5664006.6	Egnar	2.8	75
25.06.2013 22:40:07	3456420.9	5664005.7	Egnar	2.6	75
25.06.2013 23:00:15	3456420.9	5664005.7	Egnar	2.8	75
25.06.2013 23:20:15	3456422.6	5664005.8	Egnar	4.0	75
25.06.2013 23:40:22	3456427.9	5663940.9	Egnar	5.2	75
26.06.2013 00:00:43	3456380.4	5663908.1	Egnar	2.6	76
26.06.2013 00:20:16	3456369.3	5663904.4	Egnar	3.8	76
26.06.2013 00:40:37	3456372.6	5663910.4	Egnar	1.8	76
26.06.2013 01:00:23	3456372.0	5663909.1	Egnar	3.8	76
26.06.2013 01:20:16	3456374.9	5663908.0	Egnar	3.4	76
26.06.2013 01:40:09	3456359.2	5663939.1	Egnar	2.6	76
26.06.2013 02:00:40	3456372.8	5663911.8	Egnar	2.0	76
26.06.2013 02:20:07	3456372.8	5663906.5	Egnar	1.6	76
26.06.2013 02:40:22	3456371.9	5663907.9	Egnar	1.4	76
26.06.2013 03:00:16	3456349.5	5663912.0	Egnar	1.4	76
26.06.2013 03:20:04	3456344.0	5663895.4	Egnar	6.4	76
26.06.2013 03:40:43	3456378.2	5663894.2	Egnar	2.0	76
26.06.2013 04:00:14	3456470.3	5663860.8	Egnar	2.4	76
26.06.2013 04:20:19	3456622.8	5663910.2	Egnar	2.0	76
26.06.2013 04:40:17	3456624.2	5663983.5	Egnar	3.0	76
26.06.2013 05:00:08	3456634.0	5663962.1	Egnar	2.2	76
26.06.2013 05:20:15	3456574.6	5664114.4	Egnar	2.0	76
26.06.2013 05:40:21	3456633.7	5663986.9	Egnar	3.2	76
26.06.2013 06:01:07	3456632.5	5663975.4	Egnar	3.0	76
26.06.2013 06:20:16	3456620.5	5663988.8	Egnar	2.6	76
26.06.2013 06:40:11	3456620.6	5663978.1	Egnar	2.4	76
26.06.2013 07:00:43	3456620.5	5663983.0	Egnar	3.4	76
26.06.2013 07:20:29	3456602.7	5664023.2	Egnar	3.8	76
26.06.2013 07:40:14	3456582.8	5664062.7	Egnar	4.8	76
26.06.2013 08:00:36	3456593.0	5664078.4	Egnar	3.4	76
26.06.2013 08:20:27	3456591.0	5664105.2	Egnar	5.4	76
26.06.2013 08:40:44	3456619.8	5664129.4	Egnar	2.6	76
26.06.2013 09:00:18	3456631.3	5664131.9	Egnar	2.6	76
26.06.2013 09:20:17	3456621.9	5664124.7	Egnar	4.4	76
26.06.2013 09:40:03	3456621.1	5664128.1	Egnar	20.4	76
26.06.2013 10:00:44	3456618.0	5664130.4	Egnar	2.0	76
26.06.2013 10:20:17	3456627.7	5664135.7	Egnar	2.0	76
26.06.2013 10:40:09	3456650.5	5664136.5	Egnar	1.8	76
26.06.2013 11:00:23	3456708.2	5664152.3	Egnar	2.2	76
26.06.2013 11:20:16	3456736.8	5664227.8	Egnar	2.4	76
26.06.2013 11:39:59	3456745.9	5664228.7	Egnar	2.0	76
26.06.2013 12:00:45	3456723.0	5664216.8	Egnar	2.0	76
26.06.2013 12:20:27	3456711.0	5664233.4	Egnar	0.0	76
26.06.2013 12:40:43	3456659.8	5664322.1	Egnar	3.4	76
26.06.2013 13:00:35	3456696.5	5664447.9	Egnar	3.8	76
26.06.2013 13:20:13	3456698.0	5664374.4	Egnar	4.0	76
26.06.2013 13:40:23	3456701.4	5664381.9	Egnar	4.4	76
26.06.2013 14:00:18	3456703.0	5664381.9	Egnar	4.0	76
26.06.2013 14:20:35	3456656.2	5664358.6	Egnar	2.0	76
26.06.2013 14:40:17	3456650.6	5664333.7	Egnar	2.2	76
26.06.2013 15:00:08	3456691.7	5664357.5	Egnar	4.0	76
26.06.2013 15:20:10	3456708.9	5664435.8	Egnar	3.2	76
26.06.2013 15:40:44	3456714.4	5664431.3	Egnar	2.6	76
26.06.2013 16:02:02	3456705.3	5664446.7	Egnar	22.8	76
26.06.2013 16:21:20	3456754.5	5664494.0	Egnar	8.8	76
26.06.2013 16:40:49	3456759.0	5664536.6	Egnar	2.8	76
26.06.2013 17:00:44	3456564.2	5664596.5	Egnar	4.0	76
26.06.2013 17:20:44	3456672.8	5664684.6	Egnar	2.8	76
26.06.2013 17:40:24	3456692.8	5664689.7	Egnar	2.6	76
26.06.2013 18:00:16	3456752.2	5664461.8	Egnar	3.0	76
26.06.2013 18:20:38	3456916.7	5664089.4	Egnar	2.8	76
26.06.2013 18:40:20	3456932.0	5663799.4	Egnar	4.4	76
26.06.2013 19:00:15	3456999.4	5663462.2	Egnar	6.4	76
26.06.2013 19:20:15	3456986.0	5663458.3	Egnar	6.8	76
26.06.2013 19:40:18	3456985.6	5663465.8	Egnar	5.2	76
26.06.2013 20:00:15	3456993.0	5663464.4	Egnar	5.0	76
26.06.2013 20:20:15	3456991.6	5663461.6	Egnar	5.4	76
26.06.2013 20:40:17	3456988.2	5663466.4	Egnar	4.2	76
26.06.2013 21:00:04	3456990.1	5663467.2	Egnar	3.4	76
26.06.2013 21:20:43	3456985.9	5663469.2	Egnar	3.0	76
26.06.2013 21:40:14	3456966.5	5663496.6	Egnar	2.8	76
26.06.2013 22:00:42	3456995.9	5663493.1	Egnar	1.8	76
26.06.2013 22:20:18	3457003.6	5663528.2	Egnar	2.0	76
26.06.2013 22:40:15	3457020.9	5663544.5	Egnar	1.6	76
26.06.2013 23:00:22	3457006.4	5663539.5	Egnar	1.6	76
26.06.2013 23:20:29	3457003.7	5663519.0	Egnar	2.0	76
26.06.2013 23:40:23	3456988.8	5663514.1	Egnar	1.6	76
27.06.2013 00:00:13	3457027.8	5663532.0	Egnar	5.2	77
27.06.2013 00:20:44	3457002.1	5663516.7	Egnar	1.8	77
27.06.2013 00:40:16	3457007.4	5663499.0	Egnar	4.4	77
27.06.2013 01:00:05	3457003.2	5663530.9	Egnar	3.8	77
27.06.2013 01:20:15	3456978.2	5663511.8	Egnar	3.2	77
27.06.2013 01:40:18	3456966.7	5663546.7	Egnar	2.8	77
27.06.2013 02:00:22	3456948.0	5663603.5	Egnar	3.0	77
27.06.2013 02:20:12	3456866.4	5663739.2	Egnar	3.2	77
27.06.2013 02:40:08	3456860.3	5663737.5	Egnar	3.4	77
27.06.2013 03:00:38	3456863.2	5663766.7	Egnar	1.6	77
27.06.2013 03:20:15	3456869.8	5663756.1	Egnar	2.6	77
27.06.2013 03:40:15	3456914.8	5663746.4	Egnar	3.0	77
27.06.2013 04:00:15	3456907.9	5663757.4	Egnar	3.2	77
27.06.2013 04:20:19	3456923.5	5663736.3	Egnar	3.4	77
27.06.2013 04:40:19	3456906.9	5663755.5	Egnar	3.2	77
27.06.2013 05:00:16	3456903.6	5663755.7	Egnar	3.4	77
27.06.2013 05:20:08	3456904.9	5663754.6	Egnar	3.2	77
27.06.2013 05:40:13	3456924.4	5663717.6	Egnar	3.2	77
27.06.2013 06:00:43	3456915.3	5663746.9	Egnar	3.4	77
27.06.2013 06:20:16	3456909.5	5663731.4	Egnar	3.6	77
27.06.2013 06:40:10	3456897.4	5663768.2	Egnar	4.4	77
27.06.2013 07:00:19	3456872.2	5663750.0	Egnar	6.6	77
27.06.2013 07:20:14	3456859.2	5663748.8	Egnar	24.4	77
27.06.2013 07:40:25	3456791.4	5663807.8	Egnar	8.4	77
27.06.2013 08:00:44	3456857.4	5663690.8	Egnar	2.0	77
27.06.2013 08:20:19	3456855.2	5663687.9	Egnar	2.8	77
27.06.2013 08:40:17	3456862.1	5663687.0	Egnar	2.6	77
27.06.2013 09:00:15	3456856.4	5663708.8	Egnar	2.6	77
27.06.2013 09:20:42	3456860.0	5663667.2	Egnar	2.8	77
27.06.2013 09:40:30	3456871.9	5663700.2	Egnar	4.4	77
27.06.2013 10:00:18	3456839.9	5663745.6	Egnar	5.8	77
27.06.2013 10:20:43	3456825.9	5663751.5	Egnar	2.2	77
27.06.2013 10:40:18	3456780.9	5663635.2	Egnar	2.0	77
27.06.2013 11:00:17	3456750.8	5663584.6	Egnar	3.0	77
27.06.2013 11:21:04	3457016.9	5662888.8	Egnar	2.2	77
27.06.2013 11:40:08	3457013.2	5663042.8	Egnar	2.4	77
27.06.2013 12:00:09	3457391.4	5662889.8	Egnar	2.2	77
27.06.2013 12:20:34	3457585.6	5662578.0	Egnar	3.6	77
27.06.2013 12:40:30	3457576.1	5662558.1	Egnar	3.2	77
27.06.2013 13:00:30	3457595.4	5662560.4	Egnar	8.0	77
27.06.2013 13:20:24	3457596.6	5662563.9	Egnar	4.2	77
27.06.2013 13:40:03	3457597.4	5662538.1	Egnar	4.4	77
27.06.2013 14:00:23	3457589.2	5662533.1	Egnar	4.0	77
27.06.2013 14:20:35	3457593.8	5662567.5	Egnar	3.0	77
27.06.2013 14:40:37	3457587.6	5662580.9	Egnar	2.8	77
27.06.2013 19:40:15	3458235.5	5663299.4	Egnar	3.8	77
27.06.2013 20:00:15	3458234.8	5663307.4	Egnar	3.4	77
27.06.2013 20:20:28	3458173.0	5663342.5	Egnar	2.8	77
27.06.2013 20:40:15	3458168.2	5663343.8	Egnar	2.6	77
27.06.2013 21:00:19	3458168.6	5663347.7	Egnar	2.4	77
27.06.2013 21:20:15	3458176.2	5663333.2	Egnar	5.2	77
27.06.2013 21:40:16	3458173.5	5663346.6	Egnar	5.6	77
27.06.2013 22:00:43	3458169.1	5663340.4	Egnar	2.0	77
27.06.2013 22:20:14	3458172.7	5663347.5	Egnar	1.8	77
27.06.2013 22:40:15	3458179.4	5663341.0	Egnar	1.6	77
27.06.2013 23:00:14	3458177.4	5663341.1	Egnar	1.4	77
27.06.2013 23:20:17	3458153.8	5663351.5	Egnar	1.6	77
27.06.2013 23:40:10	3458091.7	5663397.2	Egnar	1.8	77
28.06.2013 00:00:09	3458118.0	5663407.5	Egnar	5.0	78
28.06.2013 00:20:38	3458074.2	5663396.4	Egnar	2.0	78
28.06.2013 00:40:16	3458045.4	5663390.8	Egnar	2.0	78
28.06.2013 01:00:03	3458066.3	5663387.1	Egnar	0.0	78
28.06.2013 01:20:17	3458050.0	5663391.5	Egnar	2.2	78
28.06.2013 01:40:14	3458050.3	5663387.8	Egnar	1.8	78
28.06.2013 02:00:18	3458042.2	5663399.0	Egnar	2.0	78
28.06.2013 02:20:15	3458049.7	5663368.7	Egnar	2.4	78
28.06.2013 02:40:27	3458046.8	5663389.8	Egnar	1.6	78
28.06.2013 03:00:44	3458072.2	5663404.0	Egnar	5.2	78
28.06.2013 03:20:19	3457909.0	5663885.7	Egnar	4.8	78
28.06.2013 03:40:44	3457752.1	5664124.8	Egnar	3.6	78
28.06.2013 04:00:16	3457666.2	5664189.8	Egnar	4.0	78
28.06.2013 04:20:07	3457621.4	5664207.4	Egnar	3.4	78
28.06.2013 04:40:16	3457613.4	5664207.5	Egnar	2.8	78
28.06.2013 05:00:16	3457617.7	5664224.3	Egnar	2.8	78
28.06.2013 05:20:06	3457605.7	5664238.0	Egnar	3.4	78
28.06.2013 05:40:29	3457626.3	5664214.5	Egnar	3.6	78
28.06.2013 06:00:43	3457618.7	5664223.0	Egnar	6.2	78
28.06.2013 06:20:14	3457614.1	5664216.0	Egnar	5.6	78
28.06.2013 06:40:13	3457623.0	5664196.1	Egnar	0.0	78
28.06.2013 07:00:17	3457616.1	5664179.6	Egnar	4.6	78
28.06.2013 07:20:18	3457601.7	5664177.9	Egnar	5.6	78
28.06.2013 07:41:06	3457523.2	5664176.5	Egnar	6.2	78
28.06.2013 08:00:15	3457521.1	5664191.3	Egnar	5.0	78
28.06.2013 08:20:15	3457613.1	5664069.5	Egnar	8.4	78
28.06.2013 08:41:07	3457582.9	5664094.5	Egnar	2.6	78
28.06.2013 09:00:42	3457532.0	5664147.3	Egnar	2.6	78
28.06.2013 09:20:12	3457535.8	5664137.2	Egnar	2.4	78
28.06.2013 09:41:54	3457540.2	5664131.2	Egnar	4.6	78
28.06.2013 10:01:07	3457550.4	5664149.4	Egnar	2.4	78
28.06.2013 10:20:11	3457522.2	5664122.5	Egnar	2.6	78
28.06.2013 10:40:10	3457540.1	5664137.5	Egnar	2.0	78
28.06.2013 11:01:00	3457601.6	5664196.3	Egnar	0.0	78
28.06.2013 11:20:37	3457608.2	5664187.0	Egnar	2.0	78
28.06.2013 11:40:30	3457610.0	5664101.2	Egnar	1.8	78
28.06.2013 12:00:49	3457610.0	5664215.8	Egnar	3.6	78
28.06.2013 12:20:17	3457631.2	5664285.5	Egnar	3.6	78
28.06.2013 12:40:57	3457609.7	5664243.6	Egnar	3.0	78
28.06.2013 13:01:02	3457558.6	5664229.8	Egnar	7.8	78
28.06.2013 13:20:44	3457564.0	5664247.5	Egnar	2.6	78
28.06.2013 13:40:15	3457564.9	5664238.7	Egnar	3.0	78
28.06.2013 14:00:15	3457444.7	5664390.6	Egnar	3.2	78
28.06.2013 14:20:32	3457446.9	5664342.0	Egnar	2.8	78
28.06.2013 14:41:04	3457474.6	5664296.6	Egnar	2.2	78
28.06.2013 15:00:23	3457472.1	5664276.1	Egnar	3.6	78
28.06.2013 15:21:07	3457476.5	5664271.0	Egnar	5.8	78
28.06.2013 15:41:21	3457461.7	5664290.0	Egnar	0.0	78
28.06.2013 16:01:02	3457471.8	5664286.3	Egnar	2.4	78
28.06.2013 16:20:22	3457474.2	5664278.1	Egnar	2.4	78
28.06.2013 16:40:25	3457492.9	5664439.2	Egnar	2.8	78
28.06.2013 17:00:23	3457374.8	5664848.7	Egnar	2.4	78
28.06.2013 17:20:43	3457313.8	5664969.0	Egnar	2.0	78
28.06.2013 17:40:40	3457289.9	5664974.6	Egnar	2.8	78
28.06.2013 18:00:20	3457303.7	5665027.1	Egnar	3.4	78
28.06.2013 18:20:44	3457279.4	5664987.5	Egnar	4.8	78
28.06.2013 18:40:07	3457281.4	5665016.7	Egnar	9.2	78
28.06.2013 19:00:20	3457264.1	5665034.1	Egnar	7.8	78
28.06.2013 19:20:09	3457184.2	5665000.3	Egnar	6.8	78
28.06.2013 19:40:09	3457178.3	5665004.8	Egnar	6.0	78
28.06.2013 20:00:15	3457183.5	5665012.9	Egnar	5.6	78
28.06.2013 20:20:24	3457184.0	5664999.6	Egnar	5.4	78
28.06.2013 20:40:20	3457196.7	5665002.6	Egnar	5.6	78
28.06.2013 21:00:44	3457184.3	5664997.5	Egnar	2.8	78
28.06.2013 23:40:07	3457258.4	5665063.4	Egnar	5.0	78
29.06.2013 00:00:19	3457272.9	5665062.7	Egnar	5.2	79
29.06.2013 00:21:04	3457270.7	5665034.7	Egnar	2.4	79
29.06.2013 00:40:15	3457268.2	5665027.7	Egnar	2.2	79
29.06.2013 01:00:21	3457270.8	5665027.3	Egnar	2.8	79
29.06.2013 01:20:25	3457266.9	5665031.4	Egnar	3.0	79
29.06.2013 01:40:28	3457264.7	5665031.2	Egnar	3.0	79
29.06.2013 02:00:44	3457267.1	5665032.1	Egnar	2.2	79
29.06.2013 02:20:15	3457270.9	5665036.9	Egnar	1.8	79
29.06.2013 02:40:12	3457287.1	5665020.1	Egnar	1.6	79
29.06.2013 03:00:59	3457307.0	5665027.5	Egnar	0.0	79
29.06.2013 03:21:12	3457364.3	5665033.1	Egnar	4.0	79
29.06.2013 03:40:16	3457375.5	5665032.6	Egnar	0.0	79
29.06.2013 04:00:44	3457414.2	5665028.4	Egnar	2.4	79
29.06.2013 07:00:23	3457400.6	5665026.4	Egnar	3.4	79
29.06.2013 07:20:15	3457598.0	5664972.7	Egnar	4.6	79
29.06.2013 07:40:19	3457766.6	5665031.1	Egnar	6.4	79
29.06.2013 08:00:45	3457852.7	5665054.7	Egnar	0.0	79
29.06.2013 08:20:54	3457892.2	5665039.3	Egnar	3.0	79
29.06.2013 08:40:14	3458057.2	5664846.6	Egnar	2.8	79
29.06.2013 09:00:25	3458044.6	5664855.8	Egnar	2.6	79
29.06.2013 09:20:43	3458068.0	5664855.4	Egnar	4.4	79
29.06.2013 09:40:06	3458083.9	5664832.4	Egnar	11.0	79
29.06.2013 10:00:04	3458067.7	5664841.6	Egnar	6.2	79
29.06.2013 10:20:15	3458035.2	5664828.4	Egnar	3.8	79
29.06.2013 10:40:17	3457976.2	5664820.1	Egnar	3.6	79
29.06.2013 11:00:41	3457967.5	5664823.9	Egnar	5.4	79
29.06.2013 11:20:39	3457975.8	5664805.4	Egnar	5.0	79
29.06.2013 11:41:02	3457984.5	5664800.4	Egnar	2.0	79
29.06.2013 12:00:19	3457977.9	5664804.0	Egnar	2.6	79
29.06.2013 12:21:15	3457976.7	5664814.6	Egnar	3.4	79
29.06.2013 12:40:14	3458039.3	5664842.4	Egnar	3.4	79
29.06.2013 13:00:18	3458061.8	5664861.4	Egnar	3.0	79
29.06.2013 13:20:24	3458060.8	5664823.9	Egnar	2.6	79
29.06.2013 13:40:17	3458038.9	5664841.7	Egnar	2.2	79
29.06.2013 14:00:44	3458045.3	5664857.2	Egnar	2.8	79
29.06.2013 14:20:18	3458022.7	5664856.1	Egnar	3.6	79
29.06.2013 14:40:16	3458015.7	5664851.3	Egnar	2.6	79
29.06.2013 15:01:02	3458013.3	5664861.2	Egnar	3.0	79
29.06.2013 15:20:16	3458027.2	5664840.1	Egnar	3.4	79
29.06.2013 15:40:15	3458018.9	5664875.9	Egnar	3.2	79
29.06.2013 16:00:32	3458048.2	5664863.8	Egnar	0.0	79
29.06.2013 16:20:18	3458087.0	5664843.9	Egnar	3.2	79
29.06.2013 16:40:12	3458087.2	5665007.2	Egnar	2.6	79
29.06.2013 17:00:42	3457875.4	5665076.6	Egnar	2.2	79
29.06.2013 17:20:44	3457628.8	5665511.1	Egnar	1.8	79
29.06.2013 17:40:14	3457498.1	5665564.4	Egnar	2.4	79
29.06.2013 18:00:39	3457484.9	5665783.3	Egnar	3.4	79
29.06.2013 18:20:35	3457456.3	5665878.4	Egnar	3.0	79
29.06.2013 18:40:44	3457479.3	5665951.4	Egnar	4.4	79
29.06.2013 19:00:14	3457677.4	5666078.9	Egnar	6.8	79
29.06.2013 19:20:44	3457817.4	5666188.4	Egnar	8.4	79
29.06.2013 19:40:06	3457820.3	5666183.7	Egnar	7.8	79
29.06.2013 20:00:20	3457824.2	5666185.6	Egnar	6.2	79
29.06.2013 20:20:17	3457846.1	5665925.8	Egnar	5.2	79
29.06.2013 20:40:16	3457899.9	5665934.7	Egnar	4.8	79
29.06.2013 21:00:42	3457874.9	5665900.0	Egnar	4.8	79
29.06.2013 21:20:44	3457843.6	5665891.3	Egnar	5.8	79
29.06.2013 21:40:23	3457850.6	5665897.2	Egnar	4.8	79
29.06.2013 22:00:50	3457855.2	5665876.7	Egnar	0.0	79
29.06.2013 22:21:02	3457853.6	5665884.6	Egnar	3.0	79
29.06.2013 22:40:17	3457857.4	5665887.6	Egnar	3.0	79
29.06.2013 23:00:20	3457856.1	5665874.0	Egnar	4.0	79
29.06.2013 23:20:20	3457810.0	5665922.3	Egnar	4.6	79
29.06.2013 23:40:27	3457867.1	5665882.1	Egnar	5.0	79
30.06.2013 00:00:38	3457848.8	5665886.7	Egnar	3.8	80
30.06.2013 00:20:20	3457888.2	5665926.0	Egnar	3.6	80
30.06.2013 00:40:42	3457882.8	5665943.3	Egnar	2.4	80
30.06.2013 01:00:14	3457898.9	5665947.6	Egnar	2.2	80
30.06.2013 01:20:18	3457883.7	5665921.2	Egnar	2.0	80
30.06.2013 01:40:15	3457888.6	5665917.5	Egnar	1.8	80
30.06.2013 02:00:17	3457892.2	5665932.8	Egnar	2.0	80
30.06.2013 02:20:19	3457909.8	5665947.6	Egnar	1.8	80
30.06.2013 02:40:43	3457880.4	5665923.7	Egnar	1.6	80
30.06.2013 03:00:14	3457892.9	5665939.0	Egnar	3.0	80
30.06.2013 03:20:16	3457937.0	5665757.9	Egnar	3.0	80
30.06.2013 03:40:14	3457741.9	5665694.8	Egnar	3.0	80
30.06.2013 04:00:17	3457599.5	5665635.5	Egnar	3.4	80
30.06.2013 04:20:44	3457596.4	5665661.4	Egnar	3.0	80
30.06.2013 04:40:14	3457612.5	5665686.9	Egnar	2.8	80
30.06.2013 05:00:14	3457609.6	5665689.6	Egnar	2.8	80
30.06.2013 05:20:16	3457614.4	5665693.8	Egnar	3.4	80
30.06.2013 05:40:45	3457614.4	5665716.4	Egnar	2.4	80
30.06.2013 06:01:08	3457615.0	5665681.1	Egnar	2.0	80
30.06.2013 06:20:23	3457621.2	5665689.0	Egnar	3.0	80
30.06.2013 06:40:15	3457619.7	5665695.8	Egnar	3.2	80
30.06.2013 07:00:16	3457616.0	5665682.2	Egnar	3.0	80
30.06.2013 07:20:21	3457614.1	5665689.1	Egnar	2.8	80
30.06.2013 07:40:18	3457624.6	5665689.6	Egnar	3.4	80
30.06.2013 08:00:44	3457610.6	5665687.5	Egnar	5.6	80
30.06.2013 15:20:15	3459348.3	5663728.5	Egnar	0.0	80
30.06.2013 15:41:07	3459378.7	5663646.6	Egnar	3.2	80
30.06.2013 16:00:45	3459483.0	5663705.7	Egnar	0.0	80
30.06.2013 16:21:02	3459484.9	5663715.4	Egnar	3.0	80
30.06.2013 16:40:28	3459481.7	5663682.6	Egnar	2.6	80
30.06.2013 17:00:19	3459486.3	5663690.2	Egnar	2.2	80
30.06.2013 17:20:39	3459464.1	5663740.6	Egnar	2.2	80
30.06.2013 17:40:18	3459380.7	5663812.7	Egnar	2.2	80
30.06.2013 18:00:40	3459319.6	5663791.9	Egnar	2.8	80
30.06.2013 18:20:13	3459388.6	5663577.6	Egnar	3.0	80
30.06.2013 18:40:19	3459341.5	5663386.0	Egnar	6.0	80
30.06.2013 19:00:14	3459332.3	5663385.6	Egnar	7.2	80
30.06.2013 19:20:12	3459347.9	5663409.3	Egnar	5.2	80
30.06.2013 19:40:14	3459372.2	5663428.1	Egnar	5.0	80
30.06.2013 20:00:13	3459474.6	5663559.4	Egnar	5.4	80
30.06.2013 20:20:13	3459513.9	5663729.3	Egnar	4.6	80
30.06.2013 20:40:13	3459494.9	5663730.9	Egnar	3.4	80
30.06.2013 21:00:42	3459496.5	5663729.6	Egnar	2.0	80
30.06.2013 21:20:15	3459481.5	5663712.2	Egnar	2.4	80
30.06.2013 21:40:16	3459476.5	5663710.4	Egnar	2.6	80
30.06.2013 22:00:13	3459478.1	5663703.6	Egnar	2.6	80
30.06.2013 22:20:19	3459450.3	5663721.4	Egnar	6.2	80
30.06.2013 22:40:14	3459482.0	5663711.6	Egnar	2.4	80
30.06.2013 23:00:57	3459409.1	5663668.7	Egnar	2.0	80
30.06.2013 23:20:44	3459373.6	5663632.9	Egnar	1.8	80
30.06.2013 23:40:05	3459387.9	5663636.0	Egnar	2.6	80
01.07.2013 00:00:44	3459489.0	5663686.0	Egnar	4.0	81
01.07.2013 00:20:44	3459478.6	5663685.3	Egnar	2.2	81
01.07.2013 07:40:22	3457782.5	5662331.1	Egnar	3.4	81
01.07.2013 08:00:17	3457775.8	5662341.5	Egnar	6.0	81
01.07.2013 08:20:44	3457779.3	5662328.0	Egnar	2.6	81
01.07.2013 08:40:25	3457761.1	5662343.2	Egnar	2.6	81
01.07.2013 09:00:43	3457575.5	5662559.9	Egnar	2.6	81
01.07.2013 09:20:15	3457437.4	5662682.4	Egnar	3.6	81
01.07.2013 09:40:42	3456888.2	5663061.5	Egnar	3.0	81
01.07.2013 10:00:56	3456702.4	5663572.9	Egnar	0.0	81
01.07.2013 10:20:44	3456567.7	5663642.5	Egnar	3.0	81
01.07.2013 10:40:18	3456563.0	5663646.2	Egnar	2.6	81
01.07.2013 11:00:41	3456594.2	5663731.2	Egnar	2.4	81
01.07.2013 11:20:30	3456616.3	5663887.2	Egnar	2.0	81
01.07.2013 11:40:57	3456610.3	5663885.3	Egnar	2.8	81
01.07.2013 12:00:44	3456565.9	5663885.9	Egnar	2.0	81
01.07.2013 12:21:37	3456598.1	5663921.7	Egnar	0.0	81
01.07.2013 12:40:46	3456590.4	5663943.9	Egnar	3.0	81
01.07.2013 13:00:14	3456605.5	5663929.6	Egnar	14.2	81
01.07.2013 13:20:26	3456581.7	5663955.3	Egnar	3.0	81
01.07.2013 13:40:36	3456588.0	5663961.0	Egnar	2.0	81
01.07.2013 14:00:25	3456564.0	5663977.0	Egnar	2.6	81
01.07.2013 14:20:16	3456511.3	5663977.7	Egnar	3.2	81
01.07.2013 19:20:13	3456288.1	5664137.0	Egnar	0.0	81
01.07.2013 19:40:07	3456274.3	5664178.4	Egnar	5.0	81
01.07.2013 20:00:19	3456226.5	5664154.1	Egnar	5.4	81
01.07.2013 20:20:11	3456129.0	5664080.8	Egnar	5.0	81
01.07.2013 20:40:23	3455898.4	5663502.4	Egnar	4.8	81
01.07.2013 21:01:03	3455648.5	5663660.5	Egnar	2.6	81
01.07.2013 21:20:37	3455640.2	5663668.1	Egnar	2.2	81
01.07.2013 21:40:13	3455636.7	5663664.3	Egnar	2.2	81
01.07.2013 22:00:20	3455638.5	5663657.2	Egnar	1.8	81
01.07.2013 22:20:21	3455632.5	5663663.3	Egnar	4.2	81
01.07.2013 22:40:25	3455630.7	5663680.1	Egnar	1.8	81
01.07.2013 23:00:22	3455669.0	5663651.8	Egnar	2.0	81
01.07.2013 23:20:44	3455649.2	5663654.4	Egnar	1.8	81
01.07.2013 23:40:24	3455648.5	5663680.0	Egnar	4.6	81
02.07.2013 00:00:44	3455597.4	5663661.4	Egnar	2.0	82
02.07.2013 00:20:42	3455615.8	5663660.4	Egnar	4.4	82
02.07.2013 00:40:14	3455634.0	5663655.5	Egnar	3.8	82
02.07.2013 01:00:19	3455592.6	5663680.8	Egnar	3.2	82
02.07.2013 01:20:15	3455619.4	5663669.6	Egnar	3.4	82
02.07.2013 01:40:23	3455620.5	5663661.7	Egnar	3.0	82
02.07.2013 02:00:26	3455618.7	5663672.5	Egnar	3.2	82
02.07.2013 09:21:14	3454540.0	5664098.0	Egnar	2.6	82
02.07.2013 09:40:15	3454544.9	5664107.3	Egnar	2.6	82
02.07.2013 10:00:44	3454541.6	5664110.0	Egnar	3.0	82
02.07.2013 10:20:21	3454542.8	5664104.0	Egnar	5.0	82
02.07.2013 10:40:23	3454534.3	5664093.5	Egnar	2.0	82
02.07.2013 11:00:34	3454528.0	5664059.4	Egnar	2.0	82
02.07.2013 11:21:01	3454536.9	5663800.2	Egnar	3.6	82
02.07.2013 14:00:13	3455015.2	5663623.8	Egnar	3.8	82
02.07.2013 14:20:14	3454999.8	5663638.9	Egnar	3.0	82
02.07.2013 14:40:15	3455067.8	5663411.8	Egnar	6.4	82
02.07.2013 15:00:43	3454912.6	5663179.5	Egnar	2.2	82
02.07.2013 15:20:33	3455017.5	5662775.2	Egnar	1.8	82
02.07.2013 15:40:19	3454842.8	5662399.9	Egnar	2.4	82
02.07.2013 16:00:39	3454536.0	5662118.8	Egnar	0.0	82
02.07.2013 16:20:48	3455051.7	5661753.8	Egnar	0.0	82
02.07.2013 16:40:35	3455152.3	5661465.2	Egnar	4.2	82
02.07.2013 17:00:58	3455097.5	5661672.0	Egnar	3.0	82
02.07.2013 17:20:44	3454680.2	5662063.2	Egnar	2.8	82
02.07.2013 17:40:25	3454361.4	5662259.1	Egnar	3.2	82
02.07.2013 18:01:07	3454663.9	5662461.9	Egnar	6.8	82
02.07.2013 18:20:32	3454816.0	5662109.3	Egnar	0.0	82
02.07.2013 21:00:12	3455259.2	5661461.8	Egnar	5.4	82
02.07.2013 21:20:18	3455242.0	5661471.5	Egnar	0.0	82
02.07.2013 21:40:21	3455250.8	5661522.7	Egnar	2.6	82
02.07.2013 22:00:20	3455258.0	5661557.2	Egnar	3.8	82
02.07.2013 22:20:21	3455304.2	5661573.8	Egnar	4.6	82
02.07.2013 22:40:21	3455307.2	5661524.9	Egnar	6.8	82
02.07.2013 23:00:20	3455265.0	5661543.7	Egnar	2.8	82
02.07.2013 23:20:21	3455250.9	5661565.8	Egnar	3.4	82
02.07.2013 23:40:18	3455252.7	5661579.7	Egnar	2.6	82
26.03.2013 12:00:22	3457093.3	5662839.3	Araneta	2.8	-16
26.03.2013 13:00:44	3457016.8	5662899.5	Egnar	1.8	-16
26.03.2013 14:00:17	3457010.3	5662899.4	Egnar	2.6	-16
26.03.2013 15:00:11	3457056.0	5662809.4	Egnar	7.8	-16
26.03.2013 16:00:42	3457028.1	5662826.1	Araneta	2.4	-16
26.03.2013 17:00:08	3457033.1	5662885.4	Egnar	4.2	-16
26.03.2013 18:00:09	3457027.0	5662888.0	Egnar	3.6	-16
26.03.2013 19:00:44	3457043.1	5662896.0	Egnar	2.8	-16
26.03.2013 20:00:16	3457038.5	5662871.2	Egnar	3.8	-16
26.03.2013 21:00:08	3457032.3	5662895.4	Egnar	3.2	-16
26.03.2013 22:00:12	3457024.6	5662846.0	Araneta	2.8	-16
26.03.2013 23:00:20	3457046.1	5662810.7	Egnar	4.0	-16
27.03.2013 00:00:43	3457017.9	5662837.9	Araneta	2.8	-15
27.03.2013 01:00:16	3457029.7	5662891.8	Egnar	2.4	-15
27.03.2013 02:00:07	3457048.4	5662864.8	Egnar	4.0	-15
27.03.2013 04:00:43	3457023.0	5662827.0	Araneta	1.8	-15
27.03.2013 06:00:15	3457019.1	5662823.4	Araneta	1.6	-15
27.03.2013 08:00:43	3457028.6	5662844.9	Araneta	2.8	-15
27.03.2013 10:00:43	3457033.8	5662886.3	Araneta	2.6	-15
27.03.2013 11:00:18	3457164.2	5662914.6	Egnar	2.8	-15
27.03.2013 12:00:04	3457115.1	5662681.5	Egnar	2.8	-15
27.03.2013 13:00:44	3457034.8	5662886.1	Egnar	3.2	-15
27.03.2013 14:00:16	3457073.9	5662876.9	Egnar	2.6	-15
27.03.2013 15:00:09	3457095.5	5662923.0	Egnar	4.2	-15
27.03.2013 16:00:44	3457078.6	5662926.8	Araneta	1.8	-15
27.03.2013 17:00:28	3457033.1	5662885.4	Egnar	2.4	-15
27.03.2013 18:00:12	3457066.7	5662881.9	Araneta	3.4	-15
27.03.2013 19:00:43	3457086.4	5662942.7	Egnar	3.8	-15
27.03.2013 20:00:43	3457083.8	5662885.5	Araneta	1.8	-15
27.03.2013 21:00:44	3457087.7	5662936.3	Egnar	2.2	-15
27.03.2013 22:00:10	3457004.1	5662896.5	Dareli	2.6	-15
27.03.2013 23:00:44	3457035.4	5662875.1	Egnar	1.8	-15
28.03.2013 00:00:38	3457054.4	5662879.0	Dareli	1.8	-14
28.03.2013 02:00:16	3457080.7	5662858.6	Araneta	4.0	-14
28.03.2013 04:00:16	3457040.6	5662884.5	Dareli	3.0	-14
28.03.2013 06:00:12	3457033.1	5662886.0	Araneta	1.6	-14
28.03.2013 07:00:44	3457031.3	5662876.7	Egnar	2.0	-14
28.03.2013 08:00:15	3457035.4	5662885.4	Egnar	1.8	-14
28.03.2013 09:00:15	3457040.1	5662908.7	Egnar	5.8	-14
28.03.2013 10:00:43	3457051.6	5662877.8	Egnar	3.8	-14
28.03.2013 11:00:17	3457029.0	5662895.5	Egnar	3.6	-14
28.03.2013 12:00:15	3457153.0	5662956.9	Egnar	3.0	-14
28.03.2013 13:00:44	3457034.0	5662884.5	Egnar	2.0	-14
28.03.2013 14:00:15	3457034.0	5662887.0	Egnar	1.8	-14
28.03.2013 15:00:14	3457035.6	5662879.6	Egnar	2.6	-14
28.03.2013 16:00:43	3457033.9	5662882.6	Egnar	3.0	-14
28.03.2013 17:00:15	3457052.1	5662903.5	Egnar	2.2	-14
28.03.2013 18:00:17	3457008.9	5662895.2	Dareli	1.6	-14
28.03.2013 19:00:44	3457036.3	5662881.7	Egnar	2.2	-14
28.03.2013 20:00:14	3457036.2	5662885.8	Egnar	2.0	-14
28.03.2013 21:00:15	3457042.2	5662872.7	Egnar	2.8	-14
28.03.2013 22:00:44	3457030.1	5662880.9	Araneta	1.8	-14
28.03.2013 23:00:44	3457039.1	5662866.4	Egnar	2.0	-14
29.03.2013 00:00:43	3457032.3	5662883.2	Araneta	0.0	-13
29.03.2013 01:00:15	3457033.6	5662885.2	Egnar	5.4	-13
29.03.2013 02:00:07	3457022.2	5662891.5	Egnar	4.8	-13
29.03.2013 03:00:07	3457043.7	5662859.2	Egnar	3.8	-13
29.03.2013 04:00:43	3457012.4	5662868.4	Araneta	1.4	-13
29.03.2013 05:00:15	3457037.4	5662865.7	Egnar	1.6	-13
29.03.2013 06:00:11	3457055.0	5662872.5	Araneta	1.6	-13
29.03.2013 07:00:47	3457033.1	5662883.5	Egnar	4.0	-13
29.03.2013 08:00:11	3457038.4	5662883.2	Dareli	1.8	-13
29.03.2013 09:00:41	3457032.4	5662887.1	Egnar	1.6	-13
29.03.2013 10:00:13	3457032.3	5662886.3	Egnar	2.6	-13
29.03.2013 11:00:13	3457020.1	5662894.1	Egnar	2.6	-13
29.03.2013 12:00:12	3456991.1	5662961.0	Araneta	2.8	-13
29.03.2013 13:00:25	3456729.2	5663384.4	Egnar	3.8	-13
29.03.2013 14:00:43	3456736.6	5663385.7	Dareli	3.0	-13
29.03.2013 15:00:14	3456821.1	5663150.0	Egnar	4.0	-13
29.03.2013 16:00:44	3457017.0	5662891.8	Araneta	2.6	-13
29.03.2013 17:00:14	3457020.6	5662895.4	Egnar	1.6	-13
29.03.2013 18:00:20	3457024.1	5662890.3	Dareli	3.0	-13
29.03.2013 19:00:37	3457013.6	5662872.2	Egnar	2.2	-13
29.03.2013 20:00:14	3457011.3	5662870.3	Egnar	2.0	-13
29.03.2013 21:00:13	3457011.5	5662871.1	Egnar	2.6	-13
29.03.2013 22:00:13	3457012.0	5662905.3	Dareli	0.0	-13
29.03.2013 23:00:14	3457014.9	5662873.7	Egnar	2.2	-13
30.03.2013 00:00:43	3457001.6	5662897.3	Araneta	2.0	-12
30.03.2013 01:00:14	3457015.1	5662873.8	Egnar	4.2	-12
30.03.2013 02:00:10	3456995.6	5662899.5	Araneta	3.8	-12
30.03.2013 03:00:20	3457047.6	5662882.3	Egnar	5.0	-12
30.03.2013 04:00:43	3457033.4	5662886.3	Egnar	2.0	-12
30.03.2013 05:00:14	3457032.9	5662889.4	Egnar	1.6	-12
30.03.2013 06:00:12	3457043.5	5662876.1	Araneta	2.4	-12
30.03.2013 07:00:44	3456999.9	5662894.9	Egnar	2.0	-12
30.03.2013 08:00:07	3457009.0	5662888.9	Dareli	2.2	-12
30.03.2013 10:00:10	3456408.6	5663769.0	Araneta	0.0	-12
30.03.2013 12:00:43	3456417.7	5663666.2	Araneta	2.0	-12
30.03.2013 14:00:43	3456399.2	5663666.5	Araneta	2.2	-12
30.03.2013 15:00:13	3456379.7	5663660.2	Egnar	2.6	-12
30.03.2013 16:00:44	3456384.7	5663746.3	Araneta	3.8	-12
30.03.2013 17:00:16	3456401.0	5663741.4	Egnar	2.2	-12
30.03.2013 18:00:44	3456442.8	5663736.6	Araneta	1.8	-12
30.03.2013 19:00:44	3456348.4	5663687.7	Egnar	3.8	-12
30.03.2013 20:00:44	3456549.7	5663555.5	Araneta	2.0	-12
30.03.2013 21:00:14	3457034.9	5662882.5	Egnar	2.6	-12
30.03.2013 22:00:44	3456998.0	5662895.2	Araneta	1.6	-12
31.03.2013 00:00:38	3457038.9	5662873.5	Dareli	2.0	-11
31.03.2013 02:00:12	3457036.4	5662883.4	Araneta	3.6	-11
31.03.2013 04:00:43	3457008.6	5662879.5	Araneta	1.6	-11
31.03.2013 05:00:13	3457005.6	5662864.6	Egnar	1.6	-11
31.03.2013 06:00:12	3457009.6	5662863.5	Araneta	1.4	-11
31.03.2013 07:01:14	3456988.8	5662978.3	Egnar	4.6	-11
31.03.2013 08:00:43	3456989.9	5662975.4	Araneta	2.0	-11
31.03.2013 09:00:21	3456983.4	5662967.8	Egnar	4.8	-11
31.03.2013 10:00:14	3456989.6	5663019.5	Dareli	5.6	-11
31.03.2013 11:00:13	3457083.8	5662913.0	Egnar	2.4	-11
31.03.2013 12:00:14	3457034.1	5662885.9	Egnar	3.0	-11
31.03.2013 13:00:44	3457037.8	5662884.5	Egnar	2.0	-11
31.03.2013 14:00:12	3457119.2	5662961.8	Egnar	3.2	-11
31.03.2013 15:00:14	3457117.2	5662954.5	Egnar	3.8	-11
31.03.2013 16:00:43	3457034.8	5662886.1	Araneta	2.2	-11
31.03.2013 17:00:13	3457037.9	5662886.1	Egnar	2.2	-11
31.03.2013 18:00:13	3457039.2	5662887.5	Araneta	2.8	-11
31.03.2013 19:00:44	3457036.3	5662881.1	Egnar	2.4	-11
31.03.2013 20:00:12	3457012.8	5662867.8	Egnar	2.8	-11
31.03.2013 21:00:10	3457014.7	5662865.5	Egnar	2.4	-11
31.03.2013 22:00:43	3457009.4	5662890.2	Dareli	1.8	-11
31.03.2013 23:00:04	3457013.2	5662873.1	Egnar	2.4	-11
01.04.2013 00:00:44	3457035.4	5662886.1	Araneta	2.0	-10
01.04.2013 01:00:12	3457010.5	5662868.1	Egnar	7.2	-10
01.04.2013 02:00:12	3457036.5	5662888.7	Araneta	3.6	-10
01.04.2013 03:00:44	3457012.4	5662867.8	Egnar	1.6	-10
01.04.2013 04:00:15	3457032.1	5662884.9	Egnar	3.0	-10
01.04.2013 05:00:27	3457001.0	5662899.3	Egnar	3.4	-10
01.04.2013 06:00:13	3457033.7	5662881.7	Araneta	2.4	-10
01.04.2013 07:00:12	3457015.2	5662946.6	Egnar	2.4	-10
01.04.2013 08:00:13	3457014.1	5662941.2	Egnar	2.0	-10
01.04.2013 09:00:19	3457047.4	5663036.4	Egnar	5.8	-10
01.04.2013 10:00:43	3457005.7	5662974.7	Egnar	2.2	-10
01.04.2013 11:00:13	3457034.8	5662884.9	Egnar	2.2	-10
01.04.2013 12:00:13	3457035.4	5662888.0	Dareli	3.0	-10
01.04.2013 13:00:12	3457139.7	5662942.6	Egnar	3.6	-10
01.04.2013 14:00:10	3457078.6	5662912.7	Egnar	5.6	-10
01.04.2013 15:00:44	3457075.3	5662885.7	Egnar	2.0	-10
01.04.2013 16:00:26	3457080.3	5662883.5	Egnar	3.8	-10
01.04.2013 17:00:44	3457031.6	5662889.8	Egnar	4.2	-10
01.04.2013 18:00:16	3457035.8	5662888.1	Araneta	0.0	-10
01.04.2013 19:00:11	3457015.1	5662889.8	Egnar	2.8	-10
01.04.2013 20:00:11	3457033.2	5662890.4	Egnar	2.0	-10
01.04.2013 21:00:44	3457033.3	5662885.5	Egnar	2.0	-10
01.04.2013 22:00:34	3457130.7	5662927.7	Egnar	13.4	-10
01.04.2013 23:00:44	3457035.8	5662873.7	Egnar	2.2	-10
02.04.2013 00:00:36	3457032.6	5662876.8	Egnar	2.2	-9
02.04.2013 01:00:11	3457032.3	5662874.8	Egnar	5.2	-9
02.04.2013 02:00:11	3457075.8	5662868.2	Dareli	3.6	-9
02.04.2013 03:00:07	3457046.4	5662882.4	Egnar	5.0	-9
02.04.2013 04:00:43	3457034.3	5662876.9	Araneta	1.6	-9
02.04.2013 05:00:12	3457074.3	5662890.2	Egnar	2.0	-9
02.04.2013 06:00:14	3457179.3	5663047.0	Araneta	5.2	-9
02.04.2013 07:00:44	3457216.3	5663404.2	Egnar	4.4	-9
02.04.2013 08:00:43	3456860.7	5663700.0	Araneta	1.4	-9
02.04.2013 09:00:14	3456855.7	5663706.6	Egnar	3.2	-9
02.04.2013 10:00:13	3456863.4	5663719.9	Araneta	3.2	-9
02.04.2013 11:00:44	3456894.2	5663694.9	Egnar	2.4	-9
02.04.2013 12:00:12	3456985.0	5663624.3	Egnar	2.2	-9
02.04.2013 13:00:44	3457036.2	5663149.6	Egnar	3.8	-9
02.04.2013 14:00:43	3457034.2	5662875.5	Dareli	2.2	-9
02.04.2013 15:00:44	3457034.1	5662885.3	Egnar	1.8	-9
02.04.2013 16:00:13	3457024.6	5662893.7	Araneta	3.8	-9
02.04.2013 17:00:44	3457033.8	5662884.4	Egnar	1.6	-9
02.04.2013 18:00:15	3457034.7	5662875.0	Egnar	2.0	-9
02.04.2013 19:00:44	3457036.9	5662870.1	Egnar	2.4	-9
02.04.2013 20:00:07	3457043.3	5662894.2	Araneta	2.0	-9
02.04.2013 21:00:13	3457028.9	5662889.4	Egnar	2.2	-9
02.04.2013 22:00:43	3457033.0	5662875.5	Araneta	2.6	-9
02.04.2013 23:00:11	3457032.8	5662877.6	Egnar	2.4	-9
03.04.2013 00:00:44	3457066.7	5662863.5	Araneta	1.8	-8
03.04.2013 01:00:11	3457030.2	5662874.0	Egnar	5.6	-8
03.04.2013 02:00:10	3457079.4	5662867.4	Dareli	2.6	-8
03.04.2013 03:00:26	3457050.5	5662884.0	Egnar	5.0	-8
03.04.2013 04:00:43	3457035.9	5662881.8	Araneta	2.8	-8
03.04.2013 05:00:11	3457033.1	5662885.4	Egnar	1.6	-8
03.04.2013 06:00:11	3457074.3	5662917.3	Egnar	3.8	-8
03.04.2013 07:00:44	3457078.0	5662925.5	Egnar	2.2	-8
03.04.2013 08:00:11	3457066.5	5662948.2	Egnar	1.8	-8
03.04.2013 09:00:13	3457060.7	5662920.4	Egnar	4.6	-8
03.04.2013 10:00:13	3457068.2	5662927.6	Araneta	7.4	-8
03.04.2013 11:00:12	3457037.1	5662872.7	Egnar	2.8	-8
03.04.2013 12:00:44	3457158.3	5662841.4	Egnar	2.4	-8
03.04.2013 13:00:15	3457034.8	5662878.6	Egnar	4.4	-8
03.04.2013 14:00:17	3457030.6	5662877.4	Araneta	3.2	-8
03.04.2013 15:00:11	3457031.7	5662869.2	Egnar	2.6	-8
03.04.2013 16:00:12	3457028.7	5662876.7	Dareli	8.2	-8
03.04.2013 17:00:11	3457057.0	5662895.5	Egnar	2.0	-8
03.04.2013 18:00:43	3457033.3	5662878.9	Araneta	2.0	-8
03.04.2013 19:00:12	3457132.9	5662924.0	Egnar	2.8	-8
03.04.2013 20:00:11	3457037.1	5662876.4	Egnar	1.8	-8
03.04.2013 21:00:43	3457031.3	5662876.7	Egnar	2.2	-8
03.04.2013 22:00:40	3457031.9	5662874.9	Egnar	2.4	-8
03.04.2013 23:00:10	3457033.6	5662877.3	Egnar	2.4	-8
04.04.2013 00:00:44	3457035.9	5662881.1	Araneta	1.8	-7
04.04.2013 01:00:09	3457034.0	5662874.8	Egnar	3.0	-7
04.04.2013 02:00:07	3457037.6	5662841.9	Araneta	2.6	-7
04.04.2013 03:00:09	3457028.5	5662877.2	Egnar	2.8	-7
04.04.2013 04:00:43	3457030.7	5662883.3	Araneta	2.0	-7
04.04.2013 05:00:09	3457017.0	5662884.6	Egnar	1.6	-7
04.04.2013 06:00:12	3457033.2	5662869.8	Egnar	3.8	-7
04.04.2013 07:00:44	3457031.9	5662874.9	Egnar	1.8	-7
04.04.2013 08:00:13	3457027.7	5662857.0	Araneta	2.0	-7
04.04.2013 09:00:33	3457035.6	5662875.2	Egnar	1.8	-7
04.04.2013 10:00:43	3457035.3	5662877.4	Araneta	2.4	-7
04.04.2013 11:00:09	3457037.4	5662887.1	Egnar	1.8	-7
04.04.2013 12:00:10	3457034.8	5662871.5	Egnar	2.2	-7
04.04.2013 13:00:38	3457177.3	5662864.5	Egnar	3.2	-7
04.04.2013 14:00:19	3457053.7	5662913.1	Egnar	5.4	-7
04.04.2013 15:00:44	3457033.7	5662875.1	Egnar	1.8	-7
04.04.2013 16:00:13	3457081.6	5662866.5	Araneta	3.4	-7
04.04.2013 17:00:43	3457032.8	5662882.0	Egnar	1.8	-7
04.04.2013 18:00:41	3457032.4	5662870.5	Egnar	2.4	-7
04.04.2013 19:00:09	3457080.2	5662841.7	Egnar	4.2	-7
04.04.2013 20:00:11	3457033.0	5662881.5	Egnar	3.6	-7
04.04.2013 22:00:43	3457033.5	5662878.4	Araneta	2.8	-7
05.04.2013 00:00:44	3457034.1	5662885.3	Araneta	2.2	-6
05.04.2013 02:00:10	3457067.6	5662865.9	Dareli	2.4	-6
05.04.2013 04:00:11	3457030.0	5662878.1	Araneta	4.0	-6
05.04.2013 05:00:10	3457036.1	5662876.5	Egnar	2.0	-6
05.04.2013 06:00:29	3457034.5	5662853.3	Dareli	3.8	-6
05.04.2013 07:00:16	3457038.7	5662850.0	Egnar	2.2	-6
05.04.2013 08:00:11	3457156.6	5663039.5	Egnar	1.8	-6
05.04.2013 09:00:38	3457117.6	5663125.6	Egnar	2.6	-6
05.04.2013 10:00:12	3457126.7	5663282.8	Dareli	9.2	-6
05.04.2013 12:00:44	3457017.7	5663237.1	Araneta	1.8	-6
05.04.2013 14:00:13	3456985.1	5663168.5	Araneta	3.4	-6
05.04.2013 16:00:43	3456907.1	5662878.3	Araneta	5.8	-6
05.04.2013 18:01:01	3456859.4	5662972.3	Egnar	0.0	-6
05.04.2013 19:01:04	3456767.1	5662949.6	Egnar	0.0	-6
05.04.2013 20:00:38	3457012.7	5662825.9	Egnar	2.2	-6
05.04.2013 21:00:44	3457033.5	5662877.2	Egnar	3.8	-6
05.04.2013 22:00:44	3457016.0	5662869.4	Araneta	2.0	-6
05.04.2013 23:00:17	3457013.4	5662867.8	Egnar	2.0	-6
06.04.2013 00:00:38	3457013.2	5662866.5	Egnar	2.2	-5
06.04.2013 01:00:16	3457034.3	5662880.1	Egnar	6.0	-5
06.04.2013 02:00:08	3457013.8	5662871.6	Egnar	4.0	-5
06.04.2013 03:00:38	3457011.6	5662870.0	Egnar	1.8	-5
06.04.2013 04:00:17	3457012.3	5662870.2	Egnar	2.8	-5
06.04.2013 05:00:07	3457044.2	5662901.5	Egnar	5.6	-5
06.04.2013 06:00:43	3457011.6	5662867.6	Araneta	2.0	-5
06.04.2013 07:00:16	3457001.7	5662804.0	Egnar	3.0	-5
06.04.2013 08:00:14	3457038.0	5662808.5	Araneta	1.8	-5
06.04.2013 09:00:18	3457012.8	5662806.1	Egnar	2.8	-5
06.04.2013 10:00:37	3457017.9	5662818.5	Dareli	2.0	-5
06.04.2013 11:00:20	3457095.4	5662977.8	Egnar	1.8	-5
06.04.2013 12:00:12	3457133.2	5663099.5	Araneta	2.2	-5
06.04.2013 13:00:44	3457077.9	5663172.6	Egnar	1.8	-5
06.04.2013 14:00:43	3456995.5	5663159.0	Araneta	1.8	-5
06.04.2013 15:00:15	3456896.0	5663066.7	Egnar	4.0	-5
06.04.2013 16:00:14	3457031.9	5662877.4	Araneta	3.4	-5
06.04.2013 17:00:44	3457045.3	5662779.3	Egnar	4.6	-5
06.04.2013 18:00:48	3457163.9	5662582.8	Egnar	3.4	-5
06.04.2013 19:00:44	3457036.7	5662879.8	Egnar	2.8	-5
06.04.2013 20:00:42	3457015.7	5662867.3	Araneta	2.0	-5
06.04.2013 21:00:16	3457015.0	5662868.9	Egnar	3.2	-5
06.04.2013 22:00:38	3457014.0	5662868.4	Egnar	2.4	-5
06.04.2013 23:00:15	3457014.7	5662871.6	Egnar	2.8	-5
07.04.2013 00:00:43	3457034.3	5662876.9	Dareli	2.4	-4
07.04.2013 01:00:15	3457010.5	5662868.1	Egnar	3.8	-4
07.04.2013 02:00:11	3457007.7	5662878.0	Araneta	2.4	-4
07.04.2013 03:00:38	3457010.2	5662870.3	Egnar	1.8	-4
07.04.2013 04:00:15	3457011.9	5662869.8	Egnar	2.8	-4
07.04.2013 05:00:16	3457094.0	5662951.9	Egnar	5.4	-4
07.04.2013 06:00:35	3457033.0	5662899.3	Araneta	1.4	-4
07.04.2013 07:00:15	3457161.8	5663010.7	Egnar	2.8	-4
07.04.2013 08:00:09	3457020.1	5662955.6	Dareli	1.8	-4
07.04.2013 09:00:44	3457030.8	5662987.2	Egnar	2.8	-4
07.04.2013 10:00:16	3457026.2	5662991.2	Egnar	3.8	-4
07.04.2013 11:00:18	3457031.3	5662888.3	Egnar	3.0	-4
07.04.2013 12:00:12	3457040.7	5662871.3	Araneta	2.2	-4
07.04.2013 13:00:15	3457196.9	5663063.5	Egnar	2.8	-4
07.04.2013 14:00:15	3457380.1	5663184.8	Egnar	4.4	-4
07.04.2013 15:00:14	3457337.9	5663186.7	Egnar	0.0	-4
07.04.2013 16:00:44	3457315.9	5663242.8	Araneta	2.0	-4
07.04.2013 17:00:44	3457014.3	5662877.8	Egnar	2.6	-4
07.04.2013 18:00:44	3457104.4	5662609.0	Egnar	3.8	-4
07.04.2013 19:00:40	3457215.0	5662664.7	Egnar	10.2	-4
07.04.2013 20:00:44	3457016.5	5662864.5	Egnar	2.4	-4
07.04.2013 21:00:15	3457013.1	5662866.8	Egnar	3.0	-4
07.04.2013 22:00:43	3457044.5	5662901.0	Dareli	2.0	-4
07.04.2013 23:00:15	3457011.3	5662869.1	Egnar	2.8	-4
08.04.2013 00:00:44	3457033.7	5662873.2	Araneta	2.2	-3
08.04.2013 01:00:18	3457014.4	5662864.0	Egnar	5.4	-3
08.04.2013 02:00:12	3457034.9	5662881.9	Araneta	4.2	-3
08.04.2013 03:00:44	3457006.0	5662939.7	Egnar	2.6	-3
08.04.2013 04:00:43	3457014.7	5662866.1	Araneta	1.6	-3
08.04.2013 05:00:19	3456966.0	5663104.6	Egnar	4.0	-3
08.04.2013 06:00:16	3456978.3	5663195.7	Araneta	3.6	-3
08.04.2013 07:00:22	3456953.3	5663258.9	Egnar	7.0	-3
08.04.2013 08:00:37	3456957.4	5663253.0	Dareli	2.6	-3
08.04.2013 09:00:45	3456981.9	5663210.7	Egnar	4.6	-3
08.04.2013 10:00:12	3457034.7	5662884.0	Araneta	3.6	-3
08.04.2013 11:00:44	3457035.3	5662889.1	Egnar	1.4	-3
08.04.2013 12:00:14	3457055.9	5662895.1	Dareli	2.2	-3
08.04.2013 13:00:17	3457030.0	5662883.8	Egnar	5.8	-3
08.04.2013 14:00:13	3457134.9	5662861.9	Araneta	4.6	-3
08.04.2013 15:00:13	3457032.4	5662885.2	Egnar	3.2	-3
08.04.2013 16:00:15	3457034.4	5662884.5	Egnar	3.0	-3
08.04.2013 17:00:44	3457015.7	5662866.6	Egnar	1.8	-3
08.04.2013 18:00:19	3457011.4	5662864.3	Egnar	3.6	-3
08.04.2013 19:00:44	3457014.8	5662870.0	Egnar	2.4	-3
08.04.2013 20:00:12	3457032.4	5662882.2	Araneta	3.6	-3
08.04.2013 21:00:44	3457013.5	5662866.1	Egnar	2.2	-3
08.04.2013 22:00:13	3457014.5	5662866.0	Egnar	3.0	-3
08.04.2013 23:00:44	3457015.6	5662871.4	Egnar	2.2	-3
09.04.2013 00:00:13	3457017.0	5662869.9	Egnar	2.8	-2
09.04.2013 01:00:12	3457012.0	5662866.1	Egnar	5.2	-2
09.04.2013 02:00:11	3457015.5	5662862.7	Araneta	2.4	-2
09.04.2013 03:00:13	3457005.3	5662870.8	Egnar	4.4	-2
09.04.2013 04:00:29	3456965.0	5662905.4	Egnar	7.8	-2
09.04.2013 05:00:43	3457034.1	5662885.9	Egnar	2.8	-2
09.04.2013 06:00:44	3457036.0	5662892.9	Araneta	2.2	-2
09.04.2013 07:00:11	3457031.3	5662885.8	Egnar	2.0	-2
09.04.2013 08:00:12	3457037.9	5662890.7	Araneta	1.8	-2
09.04.2013 09:00:44	3457042.9	5662901.2	Egnar	2.0	-2
09.04.2013 10:00:11	3457058.3	5662809.6	Egnar	2.4	-2
09.04.2013 11:00:16	3457030.1	5662890.6	Egnar	3.2	-2
09.04.2013 12:00:12	3457013.2	5662870.4	Araneta	2.2	-2
09.04.2013 13:00:13	3457043.0	5662907.8	Egnar	2.8	-2
09.04.2013 14:00:12	3457055.5	5662910.0	Dareli	5.0	-2
09.04.2013 15:00:44	3457078.0	5662900.2	Egnar	3.4	-2
09.04.2013 16:00:25	3457016.2	5662897.4	Egnar	4.2	-2
09.04.2013 17:00:15	3457039.3	5662872.8	Dareli	3.8	-2
09.04.2013 18:00:16	3457033.5	5662872.5	Egnar	3.6	-2
09.04.2013 19:00:14	3457020.1	5662892.2	Dareli	2.8	-2
09.04.2013 20:00:45	3457009.6	5662870.8	Araneta	2.2	-2
09.04.2013 21:00:44	3457006.2	5662864.6	Dareli	2.6	-2
09.04.2013 22:00:44	3457012.4	5662864.2	Araneta	2.4	-2
09.04.2013 23:00:16	3457070.0	5662877.4	Dareli	2.8	-2
10.04.2013 00:00:44	3457035.8	5662875.6	Araneta	1.8	-1
10.04.2013 01:01:24	3457050.7	5662896.3	Dareli	2.0	-1
10.04.2013 02:00:11	3457034.6	5662875.3	Araneta	2.4	-1
10.04.2013 03:00:43	3457033.1	5662883.5	Egnar	2.6	-1
10.04.2013 04:00:11	3457012.1	5662868.2	Egnar	2.8	-1
10.04.2013 05:00:09	3457097.5	5662866.0	Egnar	5.2	-1
10.04.2013 06:00:45	3457078.7	5662903.9	Araneta	8.8	-1
10.04.2013 07:00:12	3457017.8	5662819.0	Egnar	2.0	-1
10.04.2013 08:00:12	3457048.0	5662867.4	Egnar	3.4	-1
10.04.2013 09:00:24	3457035.5	5662892.4	Dareli	4.2	-1
10.04.2013 10:00:17	3456584.0	5663619.5	Araneta	3.6	-1
10.04.2013 11:00:12	3456579.6	5663611.4	Dareli	3.2	-1
10.04.2013 12:00:43	3456597.2	5663609.7	Dareli	3.6	-1
10.04.2013 13:00:04	3456591.3	5663610.6	Egnar	6.8	-1
10.04.2013 14:00:44	3456589.8	5663618.8	Araneta	2.6	-1
10.04.2013 15:00:44	3456587.3	5663604.5	Egnar	3.6	-1
10.04.2013 16:00:12	3456602.1	5663609.4	Egnar	6.8	-1
10.04.2013 17:00:51	3456592.9	5663597.2	Dareli	2.2	-1
10.04.2013 18:00:31	3456620.5	5663702.7	Egnar	0.0	-1
10.04.2013 19:00:32	3456587.3	5663598.2	Egnar	0.0	-1
10.04.2013 20:00:13	3456577.8	5663602.7	Araneta	3.2	-1
10.04.2013 21:00:18	3456586.3	5663666.0	Dareli	2.6	-1
10.04.2013 22:01:08	3456565.3	5663609.0	Araneta	2.8	-1
10.04.2013 23:00:37	3456574.4	5663627.8	Dareli	2.6	-1
11.04.2013 00:00:44	3456588.7	5663601.4	Araneta	4.8	0
11.04.2013 01:00:12	3456586.0	5663614.1	Dareli	4.4	0
11.04.2013 02:00:45	3456592.8	5663601.5	Araneta	2.2	0
11.04.2013 03:00:12	3456581.6	5663628.2	Dareli	2.8	0
11.04.2013 04:00:43	3456593.2	5663613.0	Araneta	3.0	0
11.04.2013 05:00:07	3456583.9	5663597.5	Dareli	1.6	0
11.04.2013 06:00:43	3456581.0	5663614.9	Araneta	4.4	0
11.04.2013 07:00:11	3456589.4	5663589.9	Egnar	3.2	0
11.04.2013 08:00:14	3456614.1	5663560.6	Araneta	7.2	0
11.04.2013 09:00:44	3456681.4	5663507.2	Dareli	2.4	0
11.04.2013 10:00:12	3456673.1	5663515.1	Dareli	3.0	0
11.04.2013 11:00:25	3456419.7	5663622.4	Dareli	3.2	0
11.04.2013 12:00:33	3456435.3	5663757.4	Egnar	4.4	0
11.04.2013 13:00:07	3456565.2	5663607.3	Dareli	5.0	0
11.04.2013 14:00:40	3456626.7	5663496.0	Araneta	0.0	0
11.04.2013 15:00:16	3457072.7	5662918.5	Egnar	3.2	0
11.04.2013 16:00:26	3456914.2	5662962.8	Egnar	0.0	0
11.04.2013 17:00:15	3456650.3	5663502.6	Egnar	1.8	0
11.04.2013 18:00:49	3456589.9	5663594.7	Egnar	0.0	0
11.04.2013 19:00:19	3456598.6	5663600.0	Egnar	3.6	0
11.04.2013 20:00:36	3456581.3	5663614.0	Egnar	4.8	0
11.04.2013 21:00:17	3456594.9	5663601.7	Egnar	2.6	0
11.04.2013 22:00:45	3456582.6	5663603.1	Araneta	2.0	0
11.04.2013 23:00:09	3456599.7	5663639.8	Egnar	2.8	0
12.04.2013 00:00:40	3456578.5	5663588.1	Dareli	10.2	1
12.04.2013 01:00:16	3456585.5	5663609.0	Egnar	3.2	1
12.04.2013 02:00:01	3456599.6	5663610.7	Egnar	3.0	1
12.04.2013 03:00:44	3456590.6	5663603.2	Egnar	2.0	1
12.04.2013 04:00:18	3456598.6	5663612.2	Egnar	6.4	1
12.04.2013 05:00:20	3456611.9	5663607.4	Egnar	5.2	1
12.04.2013 06:00:44	3456591.5	5663616.6	Araneta	3.6	1
12.04.2013 07:00:13	3456615.4	5663687.9	Egnar	4.8	1
12.04.2013 08:00:34	3456567.3	5663631.5	Dareli	16.2	1
12.04.2013 09:00:18	3456585.4	5663621.4	Egnar	6.0	1
12.04.2013 10:00:26	3456614.2	5663560.2	Egnar	4.2	1
12.04.2013 11:00:50	3456760.5	5663250.5	Dareli	2.0	1
12.04.2013 12:00:14	3456967.0	5662848.5	Dareli	0.0	1
12.04.2013 13:00:17	3457036.4	5662895.5	Egnar	2.8	1
12.04.2013 14:00:11	3457034.2	5662871.6	Araneta	5.0	1
12.04.2013 15:00:16	3457032.3	5662875.3	Egnar	4.0	1
12.04.2013 16:00:11	3457016.6	5662864.1	Egnar	7.2	1
12.04.2013 17:00:33	3457033.4	5662870.4	Dareli	2.0	1
12.04.2013 18:00:44	3457037.4	5662873.1	Araneta	2.6	1
12.04.2013 19:00:17	3457012.0	5662868.0	Egnar	2.2	1
12.04.2013 20:00:38	3457011.2	5662868.3	Egnar	2.2	1
12.04.2013 21:00:43	3457012.5	5662866.2	Egnar	1.6	1
12.04.2013 22:00:16	3457033.0	5662873.1	Egnar	2.2	1
12.04.2013 23:00:38	3457014.3	5662870.0	Egnar	2.2	1
13.04.2013 00:00:15	3457013.7	5662870.5	Egnar	5.6	2
13.04.2013 01:00:16	3457010.3	5662869.8	Egnar	4.8	2
13.04.2013 02:00:11	3457020.0	5662866.7	Araneta	2.4	2
13.04.2013 03:00:15	3457035.5	5662872.8	Egnar	3.0	2
13.04.2013 04:00:16	3457038.3	5662876.4	Egnar	3.2	2
13.04.2013 05:00:38	3457035.7	5662875.3	Egnar	1.6	2
13.04.2013 06:00:15	3457036.1	5662874.7	Egnar	4.8	2
13.04.2013 07:00:16	3457034.6	5662877.2	Egnar	3.8	2
13.04.2013 08:00:12	3457034.2	5662874.9	Araneta	5.6	2
13.04.2013 09:00:10	3457013.5	5662863.0	Dareli	3.0	2
13.04.2013 10:00:09	3457016.6	5662869.4	Dareli	3.4	2
13.04.2013 11:00:38	3457017.9	5662878.8	Dareli	1.8	2
13.04.2013 12:00:17	3457033.8	5662878.1	Dareli	3.8	2
13.04.2013 13:00:02	3457087.5	5662891.5	Dareli	6.6	2
13.04.2013 14:00:11	3456981.3	5662875.3	Araneta	2.6	2
13.04.2013 15:00:10	3457011.1	5662863.3	Dareli	4.2	2
13.04.2013 16:00:09	3456999.9	5662863.1	Dareli	0.0	2
13.04.2013 17:00:40	3457074.3	5662865.2	Egnar	1.8	2
13.04.2013 18:00:38	3457181.5	5662550.9	Egnar	3.0	2
13.04.2013 19:00:15	3457208.9	5662546.6	Egnar	4.2	2
13.04.2013 20:00:44	3457034.0	5662873.5	Araneta	1.8	2
13.04.2013 21:00:45	3457013.1	5662868.0	Egnar	2.8	2
13.04.2013 22:00:44	3457015.3	5662867.9	Araneta	2.0	2
14.04.2013 00:00:38	3457043.3	5662885.1	Dareli	2.8	3
14.04.2013 01:00:16	3457046.1	5662884.6	Dareli	3.0	3
14.04.2013 02:00:07	3457044.4	5662878.4	Dareli	2.4	3
14.04.2013 03:00:34	3457047.2	5662882.1	Dareli	1.6	3
14.04.2013 04:00:18	3457041.2	5662883.3	Dareli	2.2	3
14.04.2013 05:00:23	3457033.8	5662869.7	Dareli	2.4	3
14.04.2013 06:00:11	3457040.8	5662876.8	Araneta	4.6	3
14.04.2013 07:00:15	3457041.4	5662877.6	Dareli	2.8	3
14.04.2013 08:00:16	3457110.6	5662942.1	Dareli	5.2	3
14.04.2013 09:00:17	3457148.4	5663054.8	Egnar	5.4	3
14.04.2013 10:00:14	3457130.5	5663029.2	Araneta	3.4	3
14.04.2013 11:00:33	3457136.7	5663008.3	Dareli	2.2	3
14.04.2013 12:00:37	3457036.3	5662849.6	Dareli	2.2	3
14.04.2013 13:00:15	3457030.4	5662871.4	Dareli	2.2	3
14.04.2013 14:00:10	3457017.9	5662866.0	Araneta	4.4	3
14.04.2013 15:00:38	3457031.5	5662892.2	Dareli	2.2	3
14.04.2013 16:00:08	3457126.5	5662926.8	Dareli	5.4	3
14.04.2013 17:00:43	3456985.9	5662855.4	Dareli	1.8	3
14.04.2013 18:00:16	3457023.9	5662894.7	Dareli	3.2	3
14.04.2013 19:00:07	3457039.1	5662896.8	Dareli	2.0	3
14.04.2013 20:00:43	3457039.0	5662891.9	Dareli	1.8	3
14.04.2013 21:00:15	3457042.1	5662893.1	Dareli	3.8	3
14.04.2013 22:00:44	3457036.4	5662895.1	Dareli	1.8	3
14.04.2013 23:00:17	3457041.0	5662919.2	Dareli	3.2	3
15.04.2013 00:00:39	3457040.4	5662888.6	Dareli	2.8	4
15.04.2013 01:00:14	3457034.5	5662877.7	Dareli	2.8	4
15.04.2013 02:00:11	3457010.5	5662872.5	Araneta	2.8	4
15.04.2013 03:00:13	3457010.9	5662868.6	Egnar	3.0	4
15.04.2013 04:00:15	3457036.1	5662877.2	Egnar	3.8	4
15.04.2013 05:00:16	3457051.2	5663046.0	Dareli	2.4	4
15.04.2013 06:00:38	3456910.3	5663361.7	Dareli	3.4	4
15.04.2013 07:00:16	3457010.6	5663388.4	Dareli	2.8	4
15.04.2013 08:00:02	3457005.1	5663367.1	Dareli	5.2	4
15.04.2013 09:00:44	3457011.3	5663354.7	Dareli	3.0	4
15.04.2013 10:00:44	3457132.9	5663254.9	Dareli	2.0	4
15.04.2013 11:00:57	3457128.9	5663258.8	Dareli	1.8	4
15.04.2013 12:00:14	3457172.2	5663220.8	Dareli	4.0	4
15.04.2013 13:00:23	3457108.7	5662838.1	Dareli	7.0	4
15.04.2013 14:00:00	3457044.0	5662875.0	Herde	0.0	4
15.04.2013 14:30:00	3457044.0	5662875.0	Herde	0.0	4
15.04.2013 15:00:14	3457034.7	5662874.8	Dareli	2.6	4
15.04.2013 16:00:14	3457012.5	5662866.2	Egnar	2.0	4
15.04.2013 17:01:00	3456907.2	5662889.6	Dareli	0.0	4
15.04.2013 18:00:22	3456827.8	5662836.3	Egnar	0.0	4
15.04.2013 19:00:44	3456880.2	5662992.8	Dareli	9.2	4
15.04.2013 20:00:11	3457031.6	5662875.1	Araneta	2.4	4
15.04.2013 21:00:44	3457040.7	5662887.6	Dareli	2.6	4
15.04.2013 22:00:13	3457013.0	5662867.9	Egnar	2.0	4
15.04.2013 23:00:14	3457039.0	5662884.8	Dareli	2.6	4
16.04.2013 00:00:30	3457011.0	5662865.6	Egnar	3.6	5
16.04.2013 01:00:15	3457039.8	5662889.8	Dareli	2.6	5
16.04.2013 02:00:03	3457008.2	5662866.8	Egnar	2.8	5
16.04.2013 03:00:29	3457037.0	5662878.6	Egnar	3.2	5
16.04.2013 04:00:12	3457012.8	5662868.4	Egnar	5.4	5
16.04.2013 05:00:16	3457040.2	5662992.0	Dareli	2.2	5
16.04.2013 06:00:43	3456802.2	5663273.4	Dareli	2.4	5
16.04.2013 07:00:14	3456935.4	5663299.0	Dareli	2.0	5
16.04.2013 08:00:41	3456971.3	5663336.6	Egnar	1.6	5
16.04.2013 09:00:12	3456972.2	5663322.5	Egnar	2.6	5
16.04.2013 10:00:11	3456872.0	5663204.0	Egnar	2.8	5
16.04.2013 11:00:30	3457002.1	5662896.1	Egnar	2.0	5
16.04.2013 12:00:12	3457121.6	5662835.5	Dareli	4.4	5
16.04.2013 13:00:30	3457152.7	5662590.4	Egnar	3.2	5
16.04.2013 14:00:26	3457041.2	5662587.4	Dareli	2.6	5
16.04.2013 15:00:02	3457334.3	5662475.2	Egnar	0.0	5
16.04.2013 16:00:21	3457553.0	5662423.1	Araneta	7.0	5
16.04.2013 17:00:54	3457033.5	5662871.8	Egnar	2.0	5
16.04.2013 18:00:17	3457034.5	5662869.8	Dareli	3.0	5
16.04.2013 19:00:06	3457012.0	5662864.3	Egnar	2.0	5
16.04.2013 20:00:10	3457010.6	5662864.4	Araneta	2.0	5
16.04.2013 21:01:02	3457035.2	5662871.3	Dareli	2.6	5
16.04.2013 22:00:12	3457027.4	5662869.9	Dareli	2.4	5
16.04.2013 23:00:44	3457014.0	5662871.4	Dareli	2.2	5
17.04.2013 00:00:12	3457010.6	5662870.1	Dareli	5.4	6
17.04.2013 01:00:10	3457011.5	5662870.5	Dareli	3.6	6
17.04.2013 02:00:10	3457038.1	5662876.3	Araneta	2.8	6
17.04.2013 03:00:12	3457055.4	5662963.4	Dareli	3.0	6
17.04.2013 04:00:10	3456814.9	5663195.9	Egnar	5.8	6
17.04.2013 05:00:44	3456778.0	5663481.7	Dareli	3.6	6
17.04.2013 06:00:07	3457001.1	5663560.5	Dareli	5.6	6
17.04.2013 07:00:10	3456995.5	5663565.2	Egnar	2.0	6
17.04.2013 08:00:24	3457020.7	5663541.4	Dareli	2.0	6
17.04.2013 09:00:10	3457081.4	5663491.1	Egnar	3.2	6
17.04.2013 10:00:14	3457141.1	5663210.6	Araneta	8.6	6
17.04.2013 11:00:24	3457035.7	5662878.5	Dareli	2.4	6
17.04.2013 12:00:43	3457035.0	5662876.4	Araneta	2.0	6
17.04.2013 14:00:11	3457204.8	5662600.5	Araneta	3.4	6
17.04.2013 16:00:43	3457598.7	5661791.5	Araneta	2.0	6
17.04.2013 17:00:30	3457289.3	5662447.4	Egnar	4.0	6
17.04.2013 18:01:00	3456791.9	5662878.8	Egnar	4.0	6
17.04.2013 19:00:38	3456606.4	5663586.2	Egnar	4.2	6
17.04.2013 20:00:50	3456549.6	5663611.2	Egnar	2.2	6
17.04.2013 21:00:18	3456556.6	5663611.1	Egnar	0.0	6
17.04.2013 22:00:36	3456584.8	5663631.9	Dareli	3.2	6
17.04.2013 23:00:44	3456583.4	5663641.0	Dareli	2.8	6
17.04.2013 23:20:27	3456588.4	5663592.7	Egnar	0.0	6
18.04.2013 00:00:11	3456582.2	5663630.8	Dareli	7.6	7
18.04.2013 00:20:30	3456561.1	5663614.5	Egnar	4.0	7
18.04.2013 01:00:09	3456586.1	5663627.9	Dareli	5.6	7
18.04.2013 01:20:48	3456557.4	5663609.3	Egnar	2.4	7
18.04.2013 02:00:14	3456565.5	5663637.7	Araneta	5.0	7
18.04.2013 02:20:24	3456542.0	5663643.9	Egnar	3.0	7
18.04.2013 03:00:09	3456559.7	5663642.0	Dareli	3.2	7
18.04.2013 03:20:16	3456563.1	5663650.4	Egnar	5.6	7
18.04.2013 04:00:12	3456561.6	5663636.9	Dareli	5.8	7
18.04.2013 04:20:42	3456517.6	5663638.9	Egnar	12.2	7
18.04.2013 05:00:17	3456547.3	5663650.3	Dareli	5.4	7
18.04.2013 05:20:48	3456565.8	5663687.0	Egnar	4.4	7
18.04.2013 06:00:43	3456577.7	5663689.8	Dareli	2.8	7
18.04.2013 06:20:22	3456561.1	5663711.9	Egnar	2.0	7
18.04.2013 07:00:00	3456536.0	5663712.0	Herde	0.0	7
18.04.2013 08:00:45	3456675.0	5663572.4	Araneta	4.6	7
18.04.2013 08:20:44	3456660.2	5663531.5	Araneta	4.2	7
18.04.2013 08:40:11	3456631.0	5663547.1	Araneta	4.2	7
18.04.2013 09:00:10	3456592.5	5663614.0	Araneta	3.8	7
18.04.2013 09:20:10	3456512.3	5663628.4	Araneta	4.2	7
18.04.2013 09:40:19	3456498.1	5663532.3	Dareli	3.4	7
18.04.2013 10:00:23	3456548.5	5663523.2	Araneta	3.4	7
18.04.2013 10:20:26	3456549.7	5663557.4	Egnar	2.6	7
18.04.2013 10:40:25	3456576.5	5663516.3	Araneta	3.8	7
18.04.2013 11:00:12	3456569.9	5663467.8	Araneta	3.4	7
18.04.2013 11:20:30	3456563.0	5663391.1	Egnar	5.8	7
18.04.2013 11:40:15	3456638.4	5663264.6	Araneta	5.4	7
18.04.2013 12:00:20	3456782.8	5663102.2	Araneta	3.8	7
18.04.2013 12:20:15	3456888.2	5662992.2	Araneta	3.4	7
18.04.2013 12:40:39	3457038.6	5662897.0	Dareli	3.2	7
18.04.2013 13:00:10	3457016.4	5662864.2	Araneta	2.0	7
18.04.2013 13:20:10	3457014.9	5662862.6	Araneta	2.6	7
18.04.2013 13:40:10	3457013.5	5662864.7	Araneta	2.6	7
18.04.2013 14:00:11	3457013.4	5662862.7	Araneta	3.8	7
18.04.2013 14:20:07	3457012.3	5662868.3	Egnar	2.2	7
18.04.2013 14:40:44	3457013.3	5662864.4	Araneta	2.0	7
18.04.2013 15:00:10	3457034.3	5662884.2	Araneta	2.0	7
18.04.2013 15:20:10	3457031.1	5662884.4	Araneta	1.8	7
18.04.2013 15:40:11	3457011.9	5662867.1	Araneta	2.0	7
18.04.2013 16:00:09	3457009.8	5662869.7	Araneta	2.0	7
18.04.2013 16:20:11	3457027.1	5662888.4	Araneta	1.8	7
18.04.2013 16:40:40	3457032.3	5662884.4	Araneta	1.8	7
18.04.2013 17:00:10	3457076.9	5662914.3	Araneta	1.6	7
18.04.2013 17:20:12	3457111.8	5662922.6	Araneta	3.4	7
18.04.2013 17:40:10	3457032.7	5662884.8	Araneta	3.2	7
18.04.2013 18:00:11	3457011.3	5662869.1	Araneta	2.8	7
18.04.2013 18:20:11	3457008.7	5662866.2	Araneta	2.4	7
18.04.2013 18:40:10	3457030.3	5662888.4	Araneta	2.2	7
18.04.2013 19:00:22	3457032.4	5662887.1	Araneta	1.8	7
18.04.2013 19:20:16	3457034.2	5662890.2	Egnar	3.6	7
18.04.2013 19:40:10	3457034.0	5662872.9	Araneta	2.0	7
18.04.2013 20:00:10	3457034.4	5662870.3	Araneta	3.6	7
18.04.2013 20:20:12	3457032.4	5662869.3	Araneta	2.8	7
18.04.2013 20:40:44	3457030.4	5662874.6	Araneta	1.8	7
18.04.2013 21:00:24	3457024.1	5662877.5	Araneta	2.8	7
18.04.2013 21:20:12	3457035.1	5662874.2	Araneta	2.8	7
18.04.2013 21:40:10	3457034.6	5662875.3	Araneta	2.6	7
18.04.2013 22:00:11	3457033.8	5662876.8	Araneta	2.4	7
18.04.2013 22:20:44	3457034.9	5662895.4	Araneta	2.2	7
18.04.2013 22:40:11	3457030.6	5662878.5	Araneta	2.2	7
18.04.2013 23:00:11	3457033.4	5662888.2	Araneta	2.8	7
18.04.2013 23:20:10	3457035.2	5662873.8	Araneta	3.0	7
18.04.2013 23:40:11	3457036.8	5662875.0	Araneta	6.2	7
19.04.2013 00:00:11	3457036.4	5662885.5	Araneta	7.4	8
19.04.2013 00:20:11	3457015.6	5662864.1	Araneta	5.2	8
19.04.2013 00:40:11	3457020.4	5662859.1	Araneta	5.0	8
19.04.2013 01:00:11	3457021.1	5662861.7	Araneta	5.6	8
19.04.2013 01:20:14	3457027.3	5662856.4	Araneta	4.8	8
19.04.2013 01:40:30	3457030.7	5662869.8	Dareli	1.6	8
19.04.2013 02:00:43	3457015.9	5662864.4	Araneta	1.6	8
19.04.2013 02:20:11	3457016.5	5662868.1	Araneta	2.0	8
19.04.2013 02:40:11	3457012.9	5662868.9	Araneta	2.8	8
19.04.2013 03:00:10	3457012.6	5662867.3	Araneta	2.8	8
19.04.2013 03:20:10	3457032.5	5662884.2	Araneta	2.6	8
19.04.2013 03:40:11	3457030.2	5662885.8	Araneta	3.2	8
19.04.2013 04:00:11	3457034.8	5662883.6	Araneta	5.6	8
19.04.2013 04:20:11	3457033.5	5662881.0	Araneta	5.2	8
19.04.2013 04:40:11	3457032.4	5662872.4	Araneta	5.2	8
19.04.2013 05:00:42	3457034.9	5662877.6	Araneta	1.6	8
19.04.2013 05:20:10	3457036.0	5662875.8	Araneta	2.2	8
19.04.2013 05:40:11	3457034.1	5662877.8	Araneta	2.4	8
19.04.2013 06:00:10	3457033.4	5662886.3	Araneta	2.2	8
19.04.2013 06:20:10	3457019.1	5662890.5	Araneta	2.0	8
19.04.2013 06:40:11	3457011.5	5662874.2	Araneta	2.2	8
19.04.2013 07:00:11	3457011.2	5662868.3	Araneta	1.8	8
19.04.2013 07:20:11	3457011.8	5662861.1	Araneta	1.6	8
19.04.2013 07:40:27	3457027.9	5662874.1	Dareli	1.6	8
19.04.2013 08:00:10	3457033.7	5662883.0	Araneta	2.2	8
19.04.2013 08:20:10	3457041.4	5662870.9	Araneta	3.8	8
19.04.2013 08:40:10	3457038.8	5662873.4	Araneta	4.0	8
19.04.2013 09:00:11	3457037.6	5662875.0	Araneta	3.6	8
19.04.2013 09:20:10	3457038.7	5662878.7	Araneta	3.8	8
19.04.2013 09:40:08	3457033.4	5662870.1	Dareli	3.4	8
19.04.2013 10:00:43	3457059.6	5662908.0	Araneta	2.2	8
19.04.2013 10:20:09	3457031.8	5662885.2	Egnar	3.0	8
19.04.2013 10:40:11	3457059.3	5662861.9	Araneta	2.2	8
19.04.2013 11:00:11	3457039.9	5662836.7	Araneta	2.2	8
19.04.2013 11:20:14	3457041.0	5662903.2	Araneta	2.0	8
19.04.2013 11:40:16	3457048.1	5662885.6	Dareli	4.0	8
19.04.2013 12:00:11	3457034.1	5662885.3	Araneta	1.8	8
19.04.2013 12:20:10	3457036.0	5662888.5	Araneta	1.8	8
19.04.2013 12:40:11	3457035.8	5662886.0	Araneta	3.0	8
19.04.2013 13:00:11	3457033.3	5662884.3	Araneta	2.0	8
19.04.2013 13:20:11	3457097.5	5662826.0	Araneta	2.6	8
19.04.2013 13:40:11	3457114.9	5662833.7	Araneta	2.6	8
19.04.2013 14:00:43	3457156.8	5662798.8	Araneta	2.8	8
19.04.2013 14:20:11	3457179.7	5662774.7	Araneta	3.6	8
19.04.2013 14:40:11	3457160.1	5662587.2	Araneta	4.4	8
19.04.2013 15:00:11	3457127.6	5662556.3	Araneta	6.0	8
19.04.2013 15:20:11	3457122.4	5662540.9	Araneta	4.2	8
19.04.2013 15:40:25	3457427.9	5662392.4	Araneta	7.8	8
19.04.2013 16:00:44	3457238.4	5662546.0	Araneta	2.4	8
19.04.2013 16:20:43	3457222.5	5662466.0	Araneta	1.6	8
19.04.2013 16:40:11	3457221.3	5662455.8	Araneta	2.4	8
19.04.2013 17:00:12	3457133.2	5662506.4	Araneta	3.0	8
19.04.2013 17:20:11	3457099.1	5662527.7	Araneta	3.4	8
19.04.2013 17:40:11	3457085.4	5662558.5	Araneta	3.2	8
19.04.2013 18:00:12	3457140.7	5662569.2	Araneta	2.8	8
19.04.2013 18:20:11	3457034.4	5662884.9	Araneta	2.4	8
19.04.2013 18:40:17	3457032.6	5662891.0	Araneta	2.0	8
19.04.2013 19:00:24	3457033.5	5662881.0	Araneta	1.8	8
19.04.2013 19:20:44	3457013.6	5662869.7	Araneta	2.2	8
19.04.2013 19:40:11	3457016.1	5662867.7	Araneta	2.0	8
19.04.2013 20:00:12	3457013.3	5662868.2	Araneta	3.4	8
19.04.2013 20:20:12	3457032.2	5662875.1	Araneta	2.8	8
19.04.2013 20:40:43	3457028.6	5662870.5	Dareli	1.8	8
19.04.2013 21:00:12	3457031.4	5662873.2	Araneta	2.8	8
19.04.2013 21:20:11	3457012.7	5662865.7	Araneta	2.8	8
19.04.2013 21:40:11	3457013.6	5662863.1	Araneta	2.4	8
19.04.2013 22:00:28	3457014.7	5662866.1	Araneta	3.2	8
19.04.2013 22:20:16	3457035.8	5662884.8	Egnar	2.8	8
19.04.2013 22:40:08	3457030.6	5662870.9	Dareli	3.2	8
19.04.2013 23:00:12	3457014.3	5662870.6	Araneta	2.8	8
19.04.2013 23:20:12	3457032.3	5662888.8	Araneta	2.8	8
19.04.2013 23:40:12	3457035.7	5662888.2	Araneta	6.8	8
20.04.2013 00:00:12	3457031.9	5662884.9	Araneta	6.8	9
20.04.2013 00:20:11	3457031.7	5662885.0	Araneta	5.0	9
20.04.2013 00:40:13	3457016.6	5662893.7	Araneta	5.0	9
20.04.2013 01:00:12	3457011.3	5662869.1	Araneta	5.6	9
20.04.2013 01:20:11	3457012.0	5662866.1	Araneta	4.4	9
20.04.2013 01:40:27	3457053.8	5662865.8	Dareli	5.0	9
20.04.2013 02:00:11	3457014.5	5662867.9	Araneta	2.0	9
20.04.2013 02:20:11	3457012.8	5662870.0	Araneta	2.6	9
20.04.2013 02:40:12	3457012.6	5662867.3	Araneta	2.8	9
20.04.2013 03:00:11	3457010.2	5662866.5	Araneta	2.8	9
20.04.2013 03:20:11	3457014.4	5662865.2	Araneta	2.6	9
20.04.2013 03:40:11	3457014.2	5662864.4	Araneta	3.2	9
20.04.2013 04:00:43	3457012.0	5662866.8	Araneta	2.2	9
20.04.2013 04:20:11	3457026.2	5662897.3	Araneta	1.8	9
20.04.2013 04:40:35	3457032.1	5662892.9	Araneta	3.4	9
20.04.2013 05:00:12	3457014.4	5662870.1	Araneta	2.6	9
20.04.2013 05:20:11	3457016.6	5662873.1	Araneta	2.4	9
20.04.2013 05:40:12	3457015.1	5662867.8	Araneta	2.4	9
20.04.2013 06:00:11	3457018.1	5662866.2	Araneta	2.4	9
20.04.2013 06:20:12	3457014.1	5662866.7	Araneta	2.2	9
20.04.2013 06:40:12	3457015.1	5662865.9	Araneta	2.6	9
20.04.2013 07:00:11	3457019.4	5662867.0	Araneta	2.6	9
20.04.2013 07:20:29	3457013.7	5662865.6	Egnar	1.6	9
20.04.2013 07:40:12	3457016.1	5662865.8	Araneta	1.6	9
20.04.2013 08:00:11	3457034.8	5662882.4	Araneta	2.4	9
20.04.2013 08:20:11	3457031.6	5662888.0	Araneta	2.6	9
20.04.2013 08:40:11	3457077.9	5662865.4	Araneta	4.0	9
20.04.2013 09:00:12	3457082.1	5662916.7	Araneta	2.4	9
20.04.2013 09:20:12	3457080.0	5662924.5	Araneta	2.8	9
20.04.2013 09:40:12	3457085.4	5662936.6	Araneta	2.8	9
20.04.2013 10:00:43	3457081.1	5662922.6	Araneta	4.0	9
20.04.2013 10:20:12	3457058.8	5662913.1	Araneta	3.8	9
20.04.2013 10:40:44	3457035.0	5662888.0	Araneta	2.0	9
20.04.2013 11:00:12	3457033.4	5662884.4	Araneta	1.8	9
20.04.2013 11:20:12	3457034.0	5662885.1	Araneta	2.4	9
20.04.2013 11:40:11	3457034.7	5662884.6	Araneta	4.0	9
20.04.2013 12:00:12	3457035.6	5662885.4	Araneta	5.0	9
20.04.2013 12:20:13	3457028.7	5662879.7	Araneta	7.0	9
20.04.2013 12:40:44	3457054.9	5662909.0	Araneta	2.0	9
20.04.2013 13:00:13	3457012.9	5662936.8	Araneta	2.4	9
20.04.2013 13:20:12	3456981.6	5662877.4	Araneta	5.4	9
20.04.2013 13:40:11	3456976.4	5662860.1	Araneta	2.0	9
20.04.2013 14:00:44	3456933.2	5662872.4	Araneta	2.4	9
20.04.2013 14:20:12	3456905.8	5662896.9	Araneta	2.8	9
20.04.2013 14:40:11	3456942.3	5662913.7	Araneta	2.6	9
20.04.2013 15:00:12	3456991.5	5662929.5	Araneta	2.2	9
20.04.2013 15:20:12	3457023.6	5662929.4	Araneta	2.2	9
20.04.2013 15:40:12	3457024.4	5662928.9	Araneta	2.0	9
20.04.2013 16:00:40	3457031.3	5662929.5	Araneta	1.6	9
20.04.2013 16:20:11	3457024.9	5662928.7	Araneta	1.6	9
20.04.2013 16:40:12	3457075.0	5662908.1	Araneta	2.2	9
20.04.2013 17:00:13	3457083.9	5662910.1	Araneta	2.0	9
20.04.2013 17:20:17	3457033.4	5662884.4	Egnar	4.0	9
20.04.2013 17:40:21	3457255.6	5662908.4	Araneta	4.4	9
20.04.2013 18:00:12	3457581.0	5662936.4	Araneta	4.2	9
20.04.2013 18:20:12	3457509.6	5662912.8	Araneta	3.4	9
20.04.2013 18:40:12	3457580.1	5662833.5	Araneta	3.0	9
20.04.2013 19:00:12	3457497.0	5662981.9	Araneta	2.8	9
20.04.2013 19:20:44	3457232.4	5663065.1	Araneta	1.8	9
20.04.2013 19:40:12	3457141.4	5663101.1	Araneta	2.0	9
20.04.2013 20:00:13	3457143.6	5663061.5	Araneta	2.2	9
20.04.2013 20:20:14	3457141.5	5663084.6	Araneta	2.2	9
20.04.2013 20:40:32	3457197.9	5663125.5	Dareli	0.0	9
20.04.2013 21:00:13	3457147.5	5663085.4	Araneta	2.8	9
20.04.2013 21:20:17	3457148.5	5663093.8	Araneta	2.6	9
20.04.2013 21:40:13	3457155.4	5663101.3	Araneta	2.4	9
20.04.2013 22:00:39	3457039.6	5662902.9	Araneta	3.0	9
20.04.2013 22:20:21	3457035.2	5662884.1	Araneta	3.0	9
20.04.2013 22:40:12	3457033.6	5662888.3	Araneta	3.0	9
20.04.2013 23:00:44	3457033.0	5662882.8	Araneta	2.2	9
20.04.2013 23:20:13	3457033.4	5662883.3	Araneta	3.8	9
20.04.2013 23:40:12	3457035.8	5662884.3	Araneta	5.0	9
21.04.2013 00:00:13	3457037.2	5662884.6	Araneta	6.0	10
21.04.2013 00:20:12	3457036.1	5662875.9	Araneta	4.2	10
21.04.2013 00:40:05	3457041.7	5662882.1	Dareli	1.8	10
21.04.2013 01:00:12	3457048.0	5662867.2	Araneta	4.2	10
21.04.2013 01:20:13	3457037.8	5662872.9	Araneta	4.0	10
21.04.2013 01:40:14	3457029.9	5662876.8	Araneta	5.0	10
21.04.2013 02:00:43	3457036.7	5662872.2	Araneta	1.8	10
21.04.2013 02:20:12	3457034.2	5662875.5	Araneta	2.0	10
21.04.2013 02:40:12	3457034.3	5662884.8	Araneta	2.8	10
21.04.2013 03:00:12	3457030.3	5662884.7	Araneta	3.2	10
21.04.2013 03:20:13	3457030.9	5662886.5	Araneta	3.0	10
21.04.2013 03:40:12	3457024.0	5662889.1	Araneta	3.2	10
21.04.2013 04:00:13	3457036.2	5662885.8	Araneta	5.4	10
21.04.2013 04:20:12	3457011.9	5662870.4	Araneta	5.2	10
21.04.2013 04:40:12	3457049.5	5662867.5	Araneta	5.2	10
21.04.2013 05:00:43	3457015.1	5662868.4	Araneta	2.4	10
21.04.2013 05:20:12	3457014.8	5662866.3	Araneta	2.4	10
21.04.2013 05:40:12	3457012.8	5662870.0	Araneta	2.4	10
21.04.2013 06:00:12	3457021.6	5662887.8	Araneta	2.4	10
21.04.2013 06:20:13	3457033.7	5662885.3	Araneta	2.2	10
21.04.2013 06:40:12	3457038.8	5662872.8	Araneta	2.6	10
21.04.2013 07:00:18	3457038.5	5662870.0	Araneta	2.4	10
21.04.2013 07:20:15	3457037.2	5662873.4	Araneta	2.4	10
21.04.2013 07:40:18	3457035.1	5662885.8	Dareli	3.8	10
21.04.2013 08:00:17	3457033.8	5662882.5	Araneta	3.0	10
21.04.2013 08:20:13	3457041.9	5662888.4	Araneta	3.0	10
21.04.2013 08:40:12	3457078.1	5662912.3	Araneta	3.2	10
21.04.2013 09:00:14	3457071.7	5662783.0	Araneta	3.8	10
21.04.2013 09:20:12	3456984.2	5662861.4	Araneta	3.6	10
21.04.2013 09:40:12	3456939.3	5662896.8	Araneta	3.2	10
21.04.2013 10:00:43	3456955.7	5662823.5	Araneta	4.8	10
21.04.2013 10:20:12	3456844.6	5662830.1	Araneta	4.2	10
21.04.2013 10:40:21	3456800.4	5662899.6	Araneta	3.6	10
21.04.2013 11:00:15	3456921.3	5662854.8	Araneta	3.6	10
21.04.2013 11:20:31	3457032.1	5662932.1	Egnar	6.4	10
21.04.2013 11:40:12	3457033.4	5662886.3	Araneta	5.0	10
21.04.2013 12:00:20	3456998.9	5662903.8	Araneta	5.8	10
21.04.2013 12:20:14	3457024.2	5662860.4	Araneta	7.0	10
21.04.2013 12:40:13	3457010.7	5662856.9	Dareli	2.0	10
21.04.2013 13:00:13	3457015.8	5662867.9	Araneta	2.0	10
21.04.2013 13:20:12	3457016.6	5662864.6	Egnar	2.6	10
21.04.2013 13:40:12	3457014.7	5662868.5	Araneta	2.0	10
21.04.2013 14:00:13	3457013.9	5662868.1	Araneta	2.4	10
21.04.2013 14:20:12	3457032.3	5662880.7	Araneta	4.4	10
21.04.2013 14:40:14	3457031.1	5662873.7	Araneta	4.4	10
21.04.2013 15:00:13	3457030.4	5662870.6	Araneta	4.2	10
21.04.2013 15:20:13	3457025.1	5662892.6	Egnar	7.4	10
21.04.2013 15:40:13	3457035.1	5662874.8	Araneta	1.4	10
21.04.2013 16:00:13	3457031.3	5662885.2	Araneta	1.8	10
21.04.2013 16:20:13	3457036.8	5662883.4	Araneta	1.8	10
21.04.2013 16:40:18	3457016.8	5662811.0	Araneta	2.0	10
21.04.2013 17:00:43	3457039.1	5662876.8	Araneta	1.6	10
21.04.2013 17:20:13	3457030.6	5662879.1	Araneta	2.2	10
21.04.2013 17:40:13	3457146.7	5662937.0	Araneta	3.6	10
21.04.2013 18:00:13	3457277.1	5662846.1	Araneta	2.4	10
21.04.2013 18:20:13	3457239.8	5662783.1	Araneta	2.2	10
21.04.2013 18:40:12	3457356.9	5662791.4	Araneta	1.8	10
21.04.2013 19:00:13	3457468.4	5662751.8	Araneta	2.8	10
21.04.2013 19:20:13	3457324.6	5662901.6	Araneta	2.8	10
21.04.2013 19:40:14	3457303.5	5663009.0	Araneta	2.2	10
21.04.2013 20:02:03	3457363.7	5662984.9	Araneta	4.0	10
[truncated: 10,257 more rows]
